# Supplementary material for: Stool sampling and DNA isolation kits affect DNA quality and bacterial composition following 16S rRNA gene sequencing using MiSeq Illumina platform
Source: Sci Rep. 2019 Sep 25;9:13837. doi: 10.1038/s41598-019-49520-3 (PMC6761292; doi:10.1038/s41598-019-49520-3)
Supplement: Supplementary file 2 — Supplementary table S1 [file 41598_2019_49520_MOESM2_ESM.xlsx]

## Sheet: Title page
Title page
Stool sampling and DNA isolation kits affect DNA quality and bacterial composition following 16S rRNA gene sequencing using MiSeq Illumina platform
Short title: Systematic assessment of stool sampling and DNA isolation kits.
Petra Videnska1, Kristyna Smerkova1, Barbora Zwinsova1, Vlad Popovici1, Lenka Micenkova1, Karel Sedlar2, Eva Budinska1*
1Research Centre for Toxic Compounds in the Environment, Masaryk University, Kamenice 5, 625 00 Brno, Czech Republic
2Department of Biomedical Engineering, Brno University of Technology, Technická 12, Brno, Czech Republic
videnska@recetox.muni.cz
k.smerkova@gmail.com
zwinsova@recetox.muni.cz
popovici@recetox.muni.cz
micenkova@recetox.muni.cz
sedlar@feec.vutbr.cz
budinska@recetox.muni.cz
*Corresponding author

## Sheet: Supplementary table 1
Supplementary table 1: Detailed results of comparison of sample DNA quality and diversity using different sampling and isolation kits. Fields marked red depict significant q-values (q<0.1).
		DNA yield				A260/A280 ratio				GQN				Fragments ≤ 1500 bp				Efficiency (inhibition plots)				Human to bacterial DNA ratio (2dCt)				Number of sequences				Number of observed species				Chao 1
Effect	Sample groups	median	IQR	p-value	q-value	median	IQR	p-value	q-value	median	IQR	p-value	q-value	median	IQR	p-value	q-value	median	IQR	p-value	q-value	median	IQR	p-value	q-value	median	IQR	p-value	q-value	median	IQR	p-value	q-value	median	IQR	p-value	q-value
Isolation kits	SK1_QS vs. SK1_PS	58.1 vs. 24.2	14.4 vs. 13.4	6.10352e-05	0.000411987	1.94 vs. 1.92	0.06 vs. 0.14	0.897125	0.909177	2.4 vs. 5.3	1.0 vs. 1.5	0.000481351	0.00216608	47.5 vs. 17.3	17.4 vs. 7.4	0.000481351	0.00185664	96.7 vs. 99.9	5.8 vs. 11.5	0.433197	0.487347	6e-05 vs. 3e-05	5e-05 vs. 6e-05	0.274445	0.6175	49303.5 vs. 52625.5	8001.5 vs. 7086.5	0.86026	0.967793	1496.5 vs. 1536.0	633.2 vs. 508.5	0.175354	0.175354	2743.6 vs. 2837.6	1389.0 vs. 1087.8	0.56189	0.56189
	SK2_QS vs. SK2_PS	204.3 vs. 39.0	120.9 vs. 36.2	9.15527e-05	0.000411987	1.96 vs. 1.86	0.13 vs. 0.12	0.114465	0.485488	3.8 vs. 3.8	2.2 vs. 1.6	0.95874	0.95874	25.1 vs. 15.6	17.0 vs. 10.1	0.00100708	0.00302124	114.0 vs. 108.9	7.8 vs. 6.9	0.0653992	0.117719	2e-05 vs. 4e-05	3e-05 vs. 3e-05	0.632172	0.793934	40334.0 vs. 41949.5	16752.5 vs. 6840.5	1	1	1258.0 vs. 1429.5	458.2 vs. 357.0	0.104584	0.117657	2584.9 vs. 2737.7	994.9 vs. 1107.5	0.32251	0.362823
	SK3_QS vs. SK3_PS	101.3 vs. 38.6	127.9 vs. 25.9	0.000213623	0.000480652	1.93 vs. 1.90	0.10 vs. 0.11	0.24449	0.550103	3.9 vs. 4.3	1.5 vs. 0.7	0.147457	0.221186	22.0 vs. 14.0	6.6 vs. 7.1	0.000481351	0.00185664	108.3 vs. 110.0	11.4 vs. 9.9	0.403748	0.487347	4e-05 vs. 3e-05	5e-05 vs. 2e-05	0.705719	0.793934	45680.0 vs. 44706.5	7786.5 vs. 12527.8	0.211426	0.317139	1299.5 vs. 1392.0	474.5 vs. 518.8	0.013092	0.0294571	2559.9 vs. 2448.0	1141.1 vs. 1167.4	0.0653992	0.117719
Sampling kits	SK1_PS vs. SK2_PS	24.2 vs. 39.0	13.4 vs. 36.2	0.00131226	0.00236206	1.92 vs. 1.86	0.14 vs. 0.12	0.315055	0.567099	5.3 vs. 3.8	1.5 vs. 1.6	0.00131226	0.00393677	17.3 vs. 15.6	7.4 vs. 10.1	0.105514	0.149941	99.9 vs. 108.9	11.5 vs. 6.9	0.0443115	0.0997009	3e-05 vs. 4e-05	6e-05 vs. 3e-05	0.274445	0.6175	52625.5 vs. 41949.5	7086.5 vs. 6840.5	0.00515747	0.0464172	1536.0 vs. 1429.5	508.5 vs. 357.0	0.000726514	0.00653862	2837.6 vs. 2737.7	1087.8 vs. 1107.5	0.00515747	0.0464172
	SK1_PS vs. SK3_PS	24.2 vs. 38.6	13.4 vs. 25.9	0.00515747	0.00580215	1.92 vs. 1.90	0.14 vs. 0.11	0.489854	0.660414	5.3 vs. 4.3	1.5 vs. 0.7	0.00377742	0.00849919	17.3 vs. 14.0	7.4 vs. 7.1	0.0739136	0.117392	99.9 vs. 110.0	11.5 vs. 9.9	0.0213928	0.0641785	3e-05 vs. 3e-05	6e-05 vs. 2e-05	0.403748	0.726746	52625.5 vs. 44706.5	7086.5 vs. 12527.8	0.013092	0.0589142	1536.0 vs. 1392.0	508.5 vs. 518.8	0.0576782	0.085323	2837.6 vs. 2448.0	1087.8 vs. 1167.4	0.0653992	0.117719
	SK2_PS vs. SK3_PS	39.0 vs. 38.6	36.2 vs. 25.9	0.668549	0.668549	1.86 vs. 1.90	0.12 vs. 0.11	0.513656	0.660414	3.8 vs. 4.3	1.6 vs. 0.7	0.255701	0.328758	15.6 vs. 14.0	10.1 vs. 7.1	0.743561	0.743561	108.9 vs. 110.0	6.9 vs. 9.9	0.56189	0.56189	4e-05 vs. 3e-05	3e-05 vs. 2e-05	0.899933	0.899933	41949.5 vs. 44706.5	6840.5 vs. 12527.8	0.781952	0.967793	1429.5 vs. 1392.0	357.0 vs. 518.8	0.0244675	0.0440415	2737.7 vs. 2448.0	1107.5 vs. 1167.4	0.0934448	0.140167
	SK1_QS vs. SK2_QS	58.1 vs. 204.3	14.4 vs. 120.9	0.000152588	0.000457764	1.94 vs. 1.96	0.06 vs. 0.13	0.161829	0.485488	2.4 vs. 3.8	1.0 vs. 2.2	0.0213459	0.0384226	47.5 vs. 25.1	17.4 vs. 17.0	0.00213623	0.00576782	96.7 vs. 114.0	5.8 vs. 7.8	0.00515747	0.0464172	6e-05 vs. 2e-05	5e-05 vs. 3e-05	0.00335693	0.0302124	49303.5 vs. 40334.0	8001.5 vs. 16752.5	0.0653992	0.196198	1496.5 vs. 1258.0	633.2 vs. 458.2	0.00515747	0.0232086	2743.6 vs. 2584.9	1389.0 vs. 994.9	0.0213928	0.0962677
	SK1_QS vs. SK3_QS	58.1 vs. 101.3	14.4 vs. 127.9	0.00268555	0.00402832	1.94 vs. 1.93	0.06 vs. 0.10	0.909177	0.909177	2.4 vs. 3.9	1.0 vs. 1.5	0.0004803	0.00216608	47.5 vs. 22.0	17.4 vs. 6.6	3.05176e-05	0.000205994	96.7 vs. 108.3	5.8 vs. 11.4	0.0109863	0.0494385	6e-05 vs. 4e-05	5e-05 vs. 5e-05	0.0576782	0.259552	49303.5 vs. 45680.0	8001.5 vs. 7786.5	0.12973	0.291893	1496.5 vs. 1299.5	633.2 vs. 474.5	0.0109863	0.0294571	2743.6 vs. 2559.9	1389.0 vs. 1141.1	0.0506592	0.117719
	SK2_QS vs. SK3_QS	204.3 vs. 101.3	120.9 vs. 127.9	0.00515747	0.00580215	1.96 vs. 1.93	0.13 vs. 0.10	0.103062	0.485488	3.8 vs. 3.9	2.2 vs. 1.5	0.917549	0.95874	25.1 vs. 22.0	17.0 vs. 6.6	0.56189	0.606841	114.0 vs. 108.3	7.8 vs. 11.4	0.12973	0.194595	2e-05 vs. 4e-05	3e-05 vs. 5e-05	0.596588	0.793934	40334.0 vs. 45680.0	16752.5 vs. 7786.5	0.211426	0.317139	1258.0 vs. 1299.5	458.2 vs. 474.5	0.0663624	0.085323	2584.9 vs. 2559.9	994.9 vs. 1141.1	0.19281	0.247899
