# Supplementary material for: Stool sampling and DNA isolation kits affect DNA quality and bacterial composition following 16S rRNA gene sequencing using MiSeq Illumina platform
Source: Sci Rep. 2019 Sep 25;9:13837. doi: 10.1038/s41598-019-49520-3 (PMC6761292; doi:10.1038/s41598-019-49520-3)
Supplement: Supplementary file 3 — Supplementary table S2 [file 41598_2019_49520_MOESM3_ESM.xls]

## Sheet: Title page
Title page
Stool sampling and DNA isolation kits affect DNA quality and bacterial composition following 16S rRNA gene sequencing using MiSeq Illumina platform
Short title: Systematic assessment of stool sampling and DNA isolation kits.
Petra Videnska1, Kristyna Smerkova1, Barbora Zwinsova1, Vlad Popovici1, Lenka Micenkova1, Karel Sedlar2, Eva Budinska1*
1Research Centre for Toxic Compounds in the Environment, Masaryk University, Kamenice 5, 625 00 Brno, Czech Republic
2Department of Biomedical Engineering, Brno University of Technology, Technická 12, Brno, Czech Republic
videnska@recetox.muni.cz
k.smerkova@gmail.com
zwinsova@recetox.muni.cz
popovici@recetox.muni.cz
micenkova@recetox.muni.cz
sedlar@feec.vutbr.cz
budinska@recetox.muni.cz
*Corresponding author

## Sheet: Supplementary table 2
Supplementary table 2: Descriptive statistics of DNA quality measures for sampling kit and DNA isolation kit combinations.
	Efficiency [%] (inhibition plots)		Human to bacterial DNA ratio (2dCt)
Sample group	median	IQR	median	IQR
SK1_QS	96.7	5.81385	6.255e-05	5.16e-05
SK2_QS	114	7.81106	2.355e-05	2.8e-05
SK3_QS	108.3	11.4389	3.615e-05	4.56e-05
SK1_PS	99.8	11.5248	3.34e-05	6.056e-05
SK2_PS	108.9	6.86081	3.62e-05	3.01e-05
SK3_PS	110	9.91347	3.185e-05	1.6e-05
