# Supplementary material for: Stool sampling and DNA isolation kits affect DNA quality and bacterial composition following 16S rRNA gene sequencing using MiSeq Illumina platform
Source: Sci Rep. 2019 Sep 25;9:13837. doi: 10.1038/s41598-019-49520-3 (PMC6761292; doi:10.1038/s41598-019-49520-3)
Supplement: Supplementary file 4 — Supplementary table S3 [file 41598_2019_49520_MOESM4_ESM.xls]

## Sheet: title page
Title page
Stool sampling and DNA isolation kits affect DNA quality and bacterial composition following 16S rRNA gene sequencing using MiSeq Illumina platform
Short title: Systematic assessment of stool sampling and DNA isolation kits.
Petra Videnska1, Kristyna Smerkova1, Barbora Zwinsova1, Vlad Popovici1, Lenka Micenkova1, Karel Sedlar2, Eva Budinska1*
1Research Centre for Toxic Compounds in the Environment, Masaryk University, Kamenice 5, 625 00 Brno, Czech Republic
2Department of Biomedical Engineering, Brno University of Technology, Technická 12, Brno, Czech Republic
videnska@recetox.muni.cz
k.smerkova@gmail.com
zwinsova@recetox.muni.cz
popovici@recetox.muni.cz
micenkova@recetox.muni.cz
sedlar@feec.vutbr.cz
budinska@recetox.muni.cz
*Corresponding author

## Sheet: Phylum
Supplementary table S3: Results of statistical testing of differential abundance by sampling or DNA isolation kit as assessed by mixed regression model with sampling and DNA isolation kit as fixed effect and individual as random effect, at the phylum level. Estimated model parameters and descriptive statistics are provided.
	Effect size								Significance sampling kit effect		Significance isolation kit effect		Descriptive statistics overall
	log fold change				fold change				(mixed regression model, comparison of model with both sampling and isolation effects to the model with isolation effect only)		(mixed regression model, comparison of model with both sampling and isolation effects to the model with sampling effect only)		% abundance						Number of reads
Taxa	PS to QS	SK2 to SK1	SK3 to SK1	SK3 to SK2	PS to QS	SK2 to SK1	SK3 to SK1	SK3 to SK2	p-value	q-value	p-value	q-value	Min.	X1st.Qu.	Median	Mean	X3rd.Qu.	Max.	Min.	X1st.Qu.	Median	Mean	X3rd.Qu.	Max.
D_0__Bacteria.D_1__Actinobacteria	0.656994	-0.155818	-0.317966	-0.162148	1.92899	0.855715	0.727628	0.850315	0.0001367	0.000512625	2.4457e-18	3.66856e-17	0.6275	4.421	7.051	8.496	10.5	32.33	310	1874	3170	4027	5512	19490
D_0__Bacteria.D_1__Bacteroidetes	-0.330712	0.433733	0.478731	0.0449978	0.718412	1.54301	1.61402	1.04603	0.00966937	0.0181301	0.0182292	0.0341797	0.08493	9.379	18.49	22	30.55	64.51	33	4525	8256	9928	13740	33460
D_0__Bacteria.D_1__Cyanobacteria	-0.20427	0.392376	0.352773	-0.0396035	0.815242	1.4805	1.42301	0.961171	0.0347802	0.0579671	0.128052	0.192078	0	0	0.001997	0.01522	0.01127	0.2224	0	0	1	7.375	5.25	105
D_0__Bacteria.D_1__Elusimicrobia	0.0873413	0.0625092	0.0597533	-0.00275587	1.09127	1.0645	1.06157	0.997248	0.793983	0.850696	0.304578	0.351437	0	0	0	0.001691	0	0.0699	0	0	0	0.8021	0	33
D_0__Bacteria.D_1__Firmicutes	0.377894	-0.353796	-0.315615	0.0381813	1.45921	0.702018	0.729341	1.03892	2.95664e-12	4.43496e-11	1.69088e-16	1.26816e-15	33.33	56.73	68.28	66.01	77.2	86.35	13250	23820	29440	30550	36320	55010
D_0__Bacteria.D_1__Fusobacteria	0.0770691	-0.043987	-0.159714	-0.115727	1.08012	0.956966	0.852387	0.890718	0.412295	0.486265	0.44465	0.47641	0	0	0	0.008531	0	0.2854	0	0	0	3.052	0	100
D_0__Bacteria.D_1__Lentisphaerae	-0.28673	0.978056	1.10055	0.122497	0.750714	2.65928	3.00583	1.13032	1.93831e-06	1.45373e-05	0.107061	0.178435	0	0	0	0.02823	0.01218	0.4751	0	0	0	11.65	5.25	187
D_0__Bacteria.D_1__Proteobacteria	-0.521627	0.308465	0.457365	0.148901	0.593554	1.36133	1.57991	1.16056	6.93319e-05	0.000346659	1.01049e-08	5.05247e-08	0.08609	0.5844	1.1	1.45	2.096	6.226	38	288.5	481.5	662.5	934.8	3333
D_0__Bacteria.D_1__Saccharibacteria	0.0213176	-0.210777	-0.160085	0.0506918	1.02155	0.809955	0.852071	1.052	0.42143	0.486265	0.875386	0.875386	0	0	0.002093	0.003535	0.004626	0.02492	0	0	1	1.542	2	9
D_0__Bacteria.D_1__Synergistetes	0.0887151	-0.0965182	-0.213853	-0.117334	1.09277	0.907993	0.807467	0.889288	0.0905529	0.135829	0.260906	0.351437	0	0	0	0.0131	0.002479	0.1917	0	0	0	7.427	1	130
D_0__Bacteria.D_1__Tenericutes	-0.283849	-0.110451	-0.152715	-0.0422641	0.752881	0.89543	0.858374	0.958617	0.296675	0.404556	0.000830258	0.00207565	0	0	0.1492	0.2769	0.4606	1.511	0	0	76	126.8	217	678
D_0__Bacteria.D_1__Verrucomicrobia	-0.364513	-0.43687	-0.400431	0.0364392	0.694534	0.646055	0.670031	1.03711	0.000980139	0.0023908	0.000561758	0.00168528	0	0.001811	0.4848	1.324	1.467	17.02	0	1	214	574.6	691.2	6146
D_0__Bacteria.Other	0.196571	0.0083029	0.0454761	0.0371732	1.21722	1.00834	1.04653	1.03787	0.887804	0.887804	0.017135	0.0341797	0	0	0	0.0004147	0	0.00482	0	0	0	0.1979	0	2
