# Supplementary material for: Stool sampling and DNA isolation kits affect DNA quality and bacterial composition following 16S rRNA gene sequencing using MiSeq Illumina platform
Source: Sci Rep. 2019 Sep 25;9:13837. doi: 10.1038/s41598-019-49520-3 (PMC6761292; doi:10.1038/s41598-019-49520-3)
Supplement: Supplementary file 6 — Supplementary table S5 [file 41598_2019_49520_MOESM6_ESM.xls]

## Sheet: title page
Title page
Stool sampling and DNA isolation kits affect DNA quality and bacterial composition following 16S rRNA gene sequencing using MiSeq Illumina platform
Short title: Systematic assessment of stool sampling and DNA isolation kits.
Petra Videnska1, Kristyna Smerkova1, Barbora Zwinsova1, Vlad Popovici1, Lenka Micenkova1, Karel Sedlar2, Eva Budinska1*
1Research Centre for Toxic Compounds in the Environment, Masaryk University, Kamenice 5, 625 00 Brno, Czech Republic
2Department of Biomedical Engineering, Brno University of Technology, Technická 12, Brno, Czech Republic
videnska@recetox.muni.cz
k.smerkova@gmail.com
zwinsova@recetox.muni.cz
popovici@recetox.muni.cz
micenkova@recetox.muni.cz
sedlar@feec.vutbr.cz
budinska@recetox.muni.cz
*Corresponding author

## Sheet: Order
Supplementary table S5: Results of statistical testing of differential abundance by sampling or DNA isolation kit as assessed by mixed regression model with sampling and DNA isolation kit as fixed effect and individual as random effect, at the level of Order. Estimated model parameters and descriptive statistics are provided.
	Effect size								Significance sampling kit effect		Significance isolation kit effect		Descriptive statistics overall
	log fold change				fold change				(mixed regression model, comparison of model with both sampling and isolation effects to the model with isolation effect only)		(mixed regression model, comparison of model with both sampling and isolation effects to the model with sampling effect only)		% abundance						Number of reads
Taxa	PS to QS	SK2 to SK1	SK3 to SK1	SK3 to SK2	PS to QS	SK2 to SK1	SK3 to SK1	SK3 to SK2	p-value	q-value	p-value	q-value	Min.	X1st.Qu.	Median	Mean	X3rd.Qu.	Max.	Min.	X1st.Qu.	Median	Mean	X3rd.Qu.	Max.
D_0__Bacteria.D_1__Actinobacteria.D_2__Actinobacteria.D_3__Actinomycetales	0.996246	-0.230386	-0.497153	-0.266766	2.7081	0.794227	0.60826	0.765852	0.00437144	0.0123857	1.3364e-12	9.73662e-12	0	0.005281	0.01233	0.02621	0.02573	0.2039	0	2.75	6	12.18	12.25	107
D_0__Bacteria.D_1__Actinobacteria.D_2__Actinobacteria.D_3__Bifidobacteriales	0.486836	-0.176731	-0.28022	-0.103489	1.62716	0.838005	0.755617	0.901686	0.000541256	0.00230034	5.51927e-13	5.62966e-12	0.1073	2.367	4.533	5.616	7.783	16.91	53	978.8	1994	2659	3957	10200
D_0__Bacteria.D_1__Actinobacteria.D_2__Actinobacteria.D_3__Corynebacteriales	0.305972	-0.477199	-0.346819	0.13038	1.35794	0.620519	0.706934	1.13926	0.000901673	0.00306569	0.00377438	0.00916635	0	0	0	0.001063	0.00196	0.007721	0	0	0	0.5	1	3
D_0__Bacteria.D_1__Actinobacteria.D_2__Actinobacteria.D_3__Micrococcales	0.0106934	-0.457968	-0.479039	-0.0210707	1.01075	0.632567	0.619378	0.97915	0.000333859	0.00154789	0.918884	0.937262	0	0	0	0.002625	0.002479	0.03362	0	0	0	1.25	1	16
D_0__Bacteria.D_1__Actinobacteria.D_2__Actinobacteria.D_3__Propionibacteriales	0.194396	-0.0104699	-0.0493426	-0.0388727	1.21458	0.989585	0.951855	0.961873	0.798798	0.798798	0.00280653	0.00715666	0	0	0	0.0005083	0	0.01732	0	0	0	0.2188	0	8
D_0__Bacteria.D_1__Actinobacteria.D_2__Coriobacteriia.D_3__Coriobacteriales	0.514726	-0.0667933	-0.22541	-0.158617	1.67318	0.935389	0.798189	0.853323	0.00990035	0.0229508	6.73835e-13	5.7276e-12	0.2575	1.368	2.026	2.849	3.639	15.33	119	616.2	965.5	1354	1636	9242
D_0__Bacteria.D_1__Bacteroidetes.D_2__Bacteroidetes.VC2.1.Bac22.D_3__uncultured.bacterium	0.0508292	-0.0752218	-0.055946	0.0192758	1.05214	0.927538	0.94559	1.01946	0.219249	0.310602	0.163726	0.238572	0	0	0	3.915e-05	0	0.002118	0	0	0	0.02083	0	1
D_0__Bacteria.D_1__Bacteroidetes.D_2__Bacteroidia.D_3__Bacteroidales	-0.46584	0.453219	0.530639	0.0774192	0.627608	1.57337	1.70002	1.08049	0.00663004	0.0169066	0.00161543	0.00457706	0.08493	9.379	18.49	21.99	30.55	64.49	33	4524	8256	9927	13740	33450
D_0__Bacteria.D_1__Bacteroidetes.D_2__Flavobacteriia.D_3__Flavobacteriales	0.186552	-0.0776268	-0.193273	-0.115646	1.20509	0.92531	0.824257	0.890791	0.0704388	0.119746	0.00716145	0.0166015	0	0	0	0.0002223	0	0.003922	0	0	0	0.1146	0	2
D_0__Bacteria.D_1__Bacteroidetes.Other.Other	0.138718	-0.109221	-0.169123	-0.0599022	1.1488	0.896532	0.844405	0.941857	0.0557679	0.105339	0.0172675	0.0352257	0	0	0	0.0003966	0	0.01619	0	0	0	0.1979	0	8
D_0__Bacteria.D_1__Cyanobacteria.D_2__Chloroplast.D_3__Phaseolus.acutifolius..tepary.bean.	0.0966047	0.0463976	-0.055946	-0.102344	1.10142	1.04749	0.94559	0.902719	0.332524	0.434839	0.087416	0.148607	0	0	0	0.0001734	0	0.006506	0	0	0	0.08333	0	3
D_0__Bacteria.D_1__Cyanobacteria.D_2__Chloroplast.Other	-0.14534	0.08254	-0.112284	-0.194824	0.864728	1.08604	0.893791	0.82298	0.249663	0.338126	0.128898	0.205432	0	0	0	0.001042	0	0.01314	0	0	0	0.4375	0	6
D_0__Bacteria.D_1__Cyanobacteria.D_2__Melainabacteria.D_3__Gastranaerophilales	-0.154616	0.269226	0.447408	0.178183	0.856744	1.30895	1.56425	1.19504	0.00384999	0.0122718	0.149182	0.230554	0	0	0	0.014	0.008443	0.2224	0	0	0	6.854	5	105
D_0__Bacteria.D_1__Elusimicrobia.D_2__Elusimicrobia.D_3__Elusimicrobiales	-0.047758	0.0819794	0.111621	0.0296417	0.953365	1.08543	1.11809	1.03009	0.52887	0.657863	0.566905	0.637843	0	0	0	0.001691	0	0.0699	0	0	0	0.8021	0	33
D_0__Bacteria.D_1__Firmicutes.D_2__Bacilli.D_3__Bacillales	0.668018	-0.157617	-0.440159	-0.282542	1.95037	0.854177	0.643934	0.753865	0.0304002	0.0620163	3.68462e-06	1.70832e-05	0	0	0.003115	0.00575	0.007106	0.04146	0	0	2	2.615	3	25
D_0__Bacteria.D_1__Firmicutes.D_2__Bacilli.D_3__Lactobacillales	0.540286	-0.317212	-0.283503	0.0337087	1.7165	0.728177	0.753141	1.03428	2.71437e-05	0.000197762	1.79118e-14	3.045e-13	0.03701	0.2543	1.027	1.418	1.839	6.877	13	112.8	462	676.4	812.8	4040
D_0__Bacteria.D_1__Firmicutes.D_2__Clostridia.D_3__Clostridiales	0.281997	-0.339951	-0.254423	0.0855271	1.32578	0.711806	0.775363	1.08929	2.69544e-13	1.37468e-11	7.4208e-14	9.46152e-13	27.2	48.84	61.22	58.23	68.4	77.24	10500	21250	25990	26970	31950	50290
D_0__Bacteria.D_1__Firmicutes.D_2__Clostridia.D_3__Thermoanaerobacterales	-0.0615067	0.0121884	0.101239	0.089051	0.940347	1.01226	1.10654	1.09314	0.589558	0.672528	0.482806	0.586265	0	0	0	0.003121	0.001847	0.04592	0	0	0	1.729	1	28
D_0__Bacteria.D_1__Firmicutes.D_2__Erysipelotrichia.D_3__Erysipelotrichales	0.719007	-0.453524	-0.240897	0.212627	2.05239	0.635385	0.785923	1.23692	3.71241e-05	0.000216307	1.48412e-14	3.045e-13	0.1546	0.9598	1.768	2.613	3.732	9.142	45	448	800	1199	1632	4566
D_0__Bacteria.D_1__Firmicutes.D_2__Negativicutes.D_3__Selenomonadales	-0.734366	-0.280968	-0.270889	0.0100783	0.47981	0.755053	0.762701	1.01013	0.000616724	0.00241946	1.78011e-18	9.07854e-17	0.07547	1.367	2.928	3.732	5.194	17.53	31	627.5	1386	1699	2358	6332
D_0__Bacteria.D_1__Firmicutes.Other.Other	0.0272904	-0.11053	-0.099364	0.0111661	1.02767	0.895359	0.905413	1.01123	0.131059	0.202545	0.575309	0.637843	0	0	0	0.0005321	0	0.01042	0	0	0	0.25	0	6
D_0__Bacteria.D_1__Fusobacteria.D_2__Fusobacteriia.D_3__Fusobacteriales	-0.0580301	-0.0245168	-0.107846	-0.0833295	0.943622	0.975781	0.897766	0.920048	0.670518	0.697886	0.573522	0.637843	0	0	0	0.008531	0	0.2854	0	0	0	3.052	0	100
D_0__Bacteria.D_1__Lentisphaerae.D_2__Lentisphaeria.D_3__Victivallales	-0.42183	0.997526	1.15242	0.154895	0.655846	2.71157	3.16585	1.16754	9.58941e-07	1.22265e-05	0.0194657	0.0381827	0	0	0	0.02823	0.01218	0.4751	0	0	0	11.65	5.25	187
D_0__Bacteria.D_1__Proteobacteria.D_2__Alphaproteobacteria.D_3__Rhizobiales	0.0508292	-0.0408902	-0.0902776	-0.0493875	1.05214	0.959935	0.913677	0.951812	0.140953	0.211429	0.170128	0.241014	0	0	0	4.409e-05	0	0.002228	0	0	0	0.02083	0	1
D_0__Bacteria.D_1__Proteobacteria.D_2__Alphaproteobacteria.D_3__Rhodospirillales	-0.695286	0.73771	1.00596	0.268246	0.498932	2.09114	2.73452	1.30767	3.81719e-05	0.000216307	0.000168829	0.000538142	0	0	0.003929	0.08981	0.06161	1.069	0	0	2	39.1	28.25	446
D_0__Bacteria.D_1__Proteobacteria.D_2__Alphaproteobacteria.D_3__Rickettsiales	-0.0407218	0.0277731	-0.0216144	-0.0493875	0.960096	1.02816	0.978618	0.951812	0.750141	0.765143	0.445016	0.567395	0	0	0	0.0001305	0	0.002449	0	0	0	0.0625	0	1
D_0__Bacteria.D_1__Proteobacteria.D_2__Alphaproteobacteria.D_3__Sphingomonadales	0.0508292	-0.0408902	-0.0902776	-0.0493875	1.05214	0.959935	0.913677	0.951812	0.127438	0.202545	0.159399	0.238572	0	0	0	4.84e-05	0	0.002812	0	0	0	0.02083	0	1
D_0__Bacteria.D_1__Proteobacteria.D_2__Betaproteobacteria.D_3__Burkholderiales	-0.888053	1.36848	1.58889	0.220409	0.411456	3.92937	4.8983	1.24659	6.65818e-11	1.69784e-09	2.61255e-06	1.3324e-05	0.002002	0.08989	0.3638	0.5164	0.7124	2.582	1	42.75	154	230.8	356.5	1123
D_0__Bacteria.D_1__Proteobacteria.D_2__Betaproteobacteria.D_3__Neisseriales	-0.0204416	0.0211697	-0.209236	-0.230406	0.979766	1.0214	0.811204	0.794211	0.118954	0.195698	0.83716	0.87133	0	0	0	0.001035	0	0.02749	0	0	0	0.4375	0	8
D_0__Bacteria.D_1__Proteobacteria.D_2__Betaproteobacteria.D_3__Nitrosomonadales	0.119492	-0.109553	-0.0902776	0.0192758	1.12692	0.896234	0.913677	1.01946	0.0218384	0.0464065	0.000635487	0.00190646	0	0	0	7.7e-05	0	0.00277	0	0	0	0.03125	0	1
D_0__Bacteria.D_1__Proteobacteria.D_2__Deltaproteobacteria.D_3__Desulfovibrionales	-0.315541	0.332491	0.260773	-0.0717181	0.729394	1.39444	1.29793	0.930793	0.018127	0.0401947	0.00186405	0.0050035	0	0.006234	0.1081	0.1908	0.2627	0.9297	0	2.75	50	85.2	129.2	413
D_0__Bacteria.D_1__Proteobacteria.D_2__Epsilonproteobacteria.D_3__Campylobacterales	0.0994339	-0.118229	-0.0884389	0.0297905	1.10455	0.888492	0.915359	1.03024	0.585466	0.672528	0.305504	0.410019	0	0	0	0.0005791	0	0.01051	0	0	0	0.2708	0	5
D_0__Bacteria.D_1__Proteobacteria.D_2__Gammaproteobacteria.D_3__Aeromonadales	0.0672819	0.239468	0.167806	-0.0716614	1.0696	1.27057	1.18271	0.930846	0.0614607	0.109815	0.421311	0.550946	0	0	0	0.000582	0	0.01117	0	0	0	0.2708	0	6
D_0__Bacteria.D_1__Proteobacteria.D_2__Gammaproteobacteria.D_3__B38	0.0753203	-0.159848	-0.158941	0.000907458	1.07823	0.852273	0.853047	1.00091	0.00889239	0.0215958	0.115337	0.189748	0	0	0	0.0001611	0	0.003937	0	0	0	0.08333	0	2
D_0__Bacteria.D_1__Proteobacteria.D_2__Gammaproteobacteria.D_3__Enterobacteriales	-0.554759	-0.530503	-0.170772	0.35973	0.574211	0.588309	0.843013	1.43294	0.000296789	0.00151363	8.39756e-07	5.35345e-06	0	0.0125	0.04665	0.5224	0.4426	5.924	0	5.75	21.5	242.5	171	3171
D_0__Bacteria.D_1__Proteobacteria.D_2__Gammaproteobacteria.D_3__Pasteurellales	-0.443361	0.245952	0.0876652	-0.158287	0.641875	1.27884	1.09162	0.853605	0.170414	0.248318	8.03006e-05	0.000292524	0	0.002374	0.01801	0.1282	0.06346	2.064	0	1	7.5	63.55	35	1136
D_0__Bacteria.D_1__Proteobacteria.D_2__Gammaproteobacteria.D_3__Xanthomonadales	0.10885	0.0277731	-0.0399827	-0.0677558	1.115	1.02816	0.960806	0.934489	0.642191	0.688681	0.0675991	0.123127	0	0	0	0.0001448	0	0.004292	0	0	0	0.0625	0	2
D_0__Bacteria.D_1__Proteobacteria.D_2__Gammaproteobacteria.Other	0.107247	-0.0568535	-0.140573	-0.0837191	1.11321	0.944733	0.868861	0.91969	0.0456947	0.0896319	0.0207079	0.039115	0	0	0	9.827e-05	0	0.00368	0	0	0	0.05208	0	2
D_0__Bacteria.D_1__Saccharibacteria.D_2__Unknown.Class.D_3__Unknown.Order	0.0279415	-0.0752218	-0.0216144	0.0536074	1.02834	0.927538	0.978618	1.05507	0.648171	0.688681	0.680098	0.737978	0	0	0	0.0002077	0	0.002675	0	0	0	0.09375	0	1
D_0__Bacteria.D_1__Saccharibacteria.D_2__uncultured.bacterium.D_3__	-0.00689578	-0.16427	-0.131219	0.0330505	0.993128	0.848513	0.877025	1.0336	0.593407	0.672528	0.96027	0.96027	0	0	0.001947	0.00324	0.004428	0.02492	0	0	1	1.406	2	9
D_0__Bacteria.D_1__Saccharibacteria.Other.Other	0.0508292	-0.00655852	-0.055946	-0.0493875	1.05214	0.993463	0.94559	0.951812	0.505256	0.644202	0.234417	0.323115	0	0	0	8.743e-05	0	0.002734	0	0	0	0.04167	0	1
D_0__Bacteria.D_1__Synergistetes.D_2__Synergistia.D_3__Synergistales	-0.0463841	-0.077048	-0.161985	-0.0849369	0.954675	0.925845	0.850454	0.91857	0.251937	0.338126	0.557525	0.637843	0	0	0	0.0131	0.002479	0.1917	0	0	0	7.427	1	130
D_0__Bacteria.D_1__Tenericutes.D_2__Mollicutes.D_3__Anaeroplasmatales	-0.0291933	0.295442	0.205233	-0.0902092	0.971229	1.34372	1.22781	0.91374	0.0624437	0.109815	0.777248	0.825826	0	0	0	0.002149	0	0.09044	0	0	0	1	0	43
D_0__Bacteria.D_1__Tenericutes.D_2__Mollicutes.D_3__Mollicutes.RF9	-0.265197	-0.292416	-0.28143	0.0109864	0.767055	0.746458	0.754704	1.01105	7.5597e-06	6.42575e-05	1.83118e-06	1.03767e-05	0	0	0.1492	0.2587	0.4606	1.511	0	0	76	119.1	213	678
D_0__Bacteria.D_1__Tenericutes.D_2__Mollicutes.D_3__NB1.n	-0.26496	0.802314	0.82751	0.025196	0.767236	2.2307	2.28762	1.02552	6.5606e-06	6.42575e-05	0.0719115	0.126465	0	0	0.001847	0.01601	0.01107	0.3441	0	0	1	6.635	5.25	124
D_0__Bacteria.D_1__Verrucomicrobia.D_2__Opitutae.D_3__Opitutae.vadinHA64	-0.360532	0.353312	0.526103	0.172791	0.697305	1.42378	1.69232	1.18862	0.00586774	0.0157503	0.00767561	0.0170198	0	0	0	0.006841	0.002294	0.191	0	0	0	2.708	1	70
D_0__Bacteria.D_1__Verrucomicrobia.D_2__Verrucomicrobiae.D_3__Verrucomicrobiales	-0.375055	-0.607344	-0.50416	0.103184	0.687251	0.544796	0.604013	1.10869	8.35428e-07	1.22265e-05	9.67957e-05	0.000329106	0	0	0.4836	1.317	1.45	17.02	0	0	213.5	571.9	686.8	6146
D_0__Bacteria.Other.Other.Other	0.0614714	0.0277731	0.0973438	0.0695707	1.0634	1.02816	1.10224	1.07205	0.618546	0.68578	0.461258	0.573759	0	0	0	0.0004147	0	0.00482	0	0	0	0.1979	0	2
