# Supplementary material for: Stool sampling and DNA isolation kits affect DNA quality and bacterial composition following 16S rRNA gene sequencing using MiSeq Illumina platform
Source: Sci Rep. 2019 Sep 25;9:13837. doi: 10.1038/s41598-019-49520-3 (PMC6761292; doi:10.1038/s41598-019-49520-3)
Supplement: Supplementary file 7 — Supplementary table S6 [file 41598_2019_49520_MOESM7_ESM.xls]

## Sheet: title page
Title page
Stool sampling and DNA isolation kits affect DNA quality and bacterial composition following 16S rRNA gene sequencing using MiSeq Illumina platform
Short title: Systematic assessment of stool sampling and DNA isolation kits.
Petra Videnska1, Kristyna Smerkova1, Barbora Zwinsova1, Vlad Popovici1, Lenka Micenkova1, Karel Sedlar2, Eva Budinska1*
1Research Centre for Toxic Compounds in the Environment, Masaryk University, Kamenice 5, 625 00 Brno, Czech Republic
2Department of Biomedical Engineering, Brno University of Technology, Technická 12, Brno, Czech Republic
videnska@recetox.muni.cz
k.smerkova@gmail.com
zwinsova@recetox.muni.cz
popovici@recetox.muni.cz
micenkova@recetox.muni.cz
sedlar@feec.vutbr.cz
budinska@recetox.muni.cz
*Corresponding author

## Sheet: Family
Supplementary table S6: Results of statistical testing of differential abundance by sampling or DNA isolation kit as assessed by mixed regression model with sampling and DNA isolation kit as fixed effect and individual as random effect, at the level of Family. Estimated model parameters and descriptive statistics are provided.
	Effect size								Significance sampling kit effect		Significance isolation kit effect		Descriptive statistics overall
	log fold change				fold change				(mixed regression model, comparison of model with both sampling and isolation effects to the model with isolation effect only)		(mixed regression model, comparison of model with both sampling and isolation effects to the model with sampling effect only)		% abundance						Number of reads
Taxa	PS to QS	SK2 to SK1	SK3 to SK1	SK3 to SK2	PS to QS	SK2 to SK1	SK3 to SK1	SK3 to SK2	p-value	q-value	p-value	q-value	Min.	X1st.Qu.	Median	Mean	X3rd.Qu.	Max.	Min.	X1st.Qu.	Median	Mean	X3rd.Qu.	Max.
D_0__Bacteria.D_1__Actinobacteria.D_2__Actinobacteria.D_3__Actinomycetales.D_4__Actinomycetaceae	0.961543	-0.200891	-0.475209	-0.274318	2.61573	0.818002	0.621755	0.76009	0.0064855	0.0211671	4.69103e-12	5.83028e-11	0	0.005281	0.01233	0.02621	0.02573	0.2039	0	2.75	6	12.18	12.25	107
D_0__Bacteria.D_1__Actinobacteria.D_2__Actinobacteria.D_3__Bifidobacteriales.D_4__Bifidobacteriaceae	0.452133	-0.147236	-0.258276	-0.111041	1.57166	0.863091	0.772382	0.894902	0.00149963	0.00686673	6.10251e-12	5.89909e-11	0.1073	2.367	4.533	5.616	7.783	16.91	53	978.8	1994	2659	3957	10200
D_0__Bacteria.D_1__Actinobacteria.D_2__Actinobacteria.D_3__Corynebacteriales.D_4__Corynebacteriaceae	0.27127	-0.447703	-0.324875	0.122829	1.31163	0.639094	0.722618	1.13069	0.00222028	0.0091983	0.0105811	0.0248798	0	0	0	0.001063	0.00196	0.007721	0	0	0	0.5	1	3
D_0__Bacteria.D_1__Actinobacteria.D_2__Actinobacteria.D_3__Micrococcales.D_4__Micrococcaceae	-0.0240087	-0.428473	-0.457095	-0.0286223	0.976277	0.651503	0.63312	0.971783	0.000720745	0.00402863	0.819138	0.869086	0	0	0	0.002625	0.002479	0.03362	0	0	0	1.25	1	16
D_0__Bacteria.D_1__Actinobacteria.D_2__Actinobacteria.D_3__Propionibacteriales.D_4__Propionibacteriaceae	0.159694	0.0190257	-0.0273987	-0.0464244	1.17315	1.01921	0.972973	0.954637	0.835132	0.864958	0.0134999	0.0293623	0	0	0	0.0005083	0	0.01732	0	0	0	0.2188	0	8
D_0__Bacteria.D_1__Actinobacteria.D_2__Coriobacteriia.D_3__Coriobacteriales.D_4__Coriobacteriaceae	0.480024	-0.0372977	-0.203466	-0.166168	1.61611	0.963389	0.815898	0.846904	0.0169795	0.0461631	8.82217e-12	7.67529e-11	0.2575	1.368	2.026	2.849	3.639	15.33	119	616.2	965.5	1354	1636	9242
D_0__Bacteria.D_1__Bacteroidetes.D_2__Bacteroidetes.VC2.1.Bac22.D_3__uncultured.bacterium.D_4__	0.0161271	-0.0457262	-0.0340021	0.0117241	1.01626	0.955303	0.966569	1.01179	0.537244	0.685675	0.641923	0.772815	0	0	0	3.915e-05	0	0.002118	0	0	0	0.02083	0	1
D_0__Bacteria.D_1__Bacteroidetes.D_2__Bacteroidia.D_3__Bacteroidales.D_4__Bacteroidaceae	-0.450541	0.494924	0.576657	0.0817323	0.637283	1.64037	1.78008	1.08517	0.00356142	0.0134715	0.00277876	0.00755475	0.07206	2.811	10.21	13.64	22.45	44.09	28	1248	4594	6077	9410	21130
D_0__Bacteria.D_1__Bacteroidetes.D_2__Bacteroidia.D_3__Bacteroidales.D_4__Bacteroidales.S24.7.group	-0.152087	0.115774	0.043447	-0.0723271	0.858913	1.12274	1.0444	0.930227	0.60027	0.723897	0.109348	0.20241	0	0	0	0.08978	0.00298	2.215	0	0	0	45.53	1	1144
D_0__Bacteria.D_1__Bacteroidetes.D_2__Bacteroidia.D_3__Bacteroidales.D_4__Porphyromonadaceae	-0.53839	0.506747	0.613224	0.106476	0.583687	1.65988	1.84637	1.11235	0.000740897	0.00402863	0.000134377	0.000556704	0.007721	0.6336	1.108	1.511	2.159	5.504	3	300.5	487.5	675	928.2	2008
D_0__Bacteria.D_1__Bacteroidetes.D_2__Bacteroidia.D_3__Bacteroidales.D_4__Prevotellaceae	-0.664741	0.455942	0.614504	0.158562	0.514407	1.57766	1.84874	1.17182	0.00262967	0.0103991	1.66946e-05	9.68285e-05	0	0.004889	0.08398	5.242	2.998	61.35	0	2	33.5	2435	1168	31660
D_0__Bacteria.D_1__Bacteroidetes.D_2__Bacteroidia.D_3__Bacteroidales.D_4__Rikenellaceae	-0.535514	-0.0377514	0.0417555	0.0795068	0.585369	0.962952	1.04264	1.08275	0.624049	0.723897	6.09182e-12	5.89909e-11	0	0.6015	1.272	1.501	2.047	8.084	0	295.8	547.5	690.8	950.5	2963
D_0__Bacteria.D_1__Bacteroidetes.D_2__Bacteroidia.D_3__Bacteroidales.D_4__uncultured	0.0593174	-0.0317901	-0.0479325	-0.0161424	1.06111	0.96871	0.953198	0.983987	0.145709	0.27558	0.00394666	0.0104048	0	0	0	0.007823	0	0.1556	0	0	0	3.854	0	87
D_0__Bacteria.D_1__Bacteroidetes.D_2__Bacteroidia.D_3__Bacteroidales.Other	-0.116596	0.266896	0.533579	0.266682	0.889945	1.30591	1.70502	1.30563	0.00130518	0.00630838	0.310563	0.442934	0	0	0	0.002036	0.002588	0.02168	0	0	0	0.8542	1	6
D_0__Bacteria.D_1__Bacteroidetes.D_2__Flavobacteriia.D_3__Flavobacteriales.D_4__Flavobacteriaceae	0.15185	-0.0481313	-0.171329	-0.123197	1.16399	0.953009	0.842545	0.884089	0.111327	0.225243	0.0276731	0.0573229	0	0	0	0.0002223	0	0.003922	0	0	0	0.1146	0	2
D_0__Bacteria.D_1__Bacteroidetes.Other.Other.Other	0.104016	-0.0797254	-0.147179	-0.0674539	1.10962	0.92337	0.863139	0.934771	0.0997697	0.206666	0.0624738	0.120783	0	0	0	0.0003966	0	0.01619	0	0	0	0.1979	0	8
D_0__Bacteria.D_1__Cyanobacteria.D_2__Chloroplast.D_3__Phaseolus.acutifolius..tepary.bean..D_4__	0.0619026	0.0758932	-0.0340021	-0.109895	1.06386	1.07885	0.966569	0.895928	0.271413	0.429326	0.274412	0.426318	0	0	0	0.0001734	0	0.006506	0	0	0	0.08333	0	3
D_0__Bacteria.D_1__Cyanobacteria.D_2__Chloroplast.Other.Other	-0.180042	0.112036	-0.0903399	-0.202375	0.835235	1.11855	0.913621	0.816788	0.227024	0.395022	0.061539	0.120783	0	0	0	0.001042	0	0.01314	0	0	0	0.4375	0	6
D_0__Bacteria.D_1__Cyanobacteria.D_2__Melainabacteria.D_3__Gastranaerophilales.D_4__uncultured.bacterium	-0.104299	0.231569	0.409573	0.178005	0.900956	1.26058	1.50618	1.19483	0.00425226	0.0154145	0.289101	0.44126	0	0	0	0.00865	0	0.12	0	0	0	4.26	0	73
D_0__Bacteria.D_1__Cyanobacteria.D_2__Melainabacteria.D_3__Gastranaerophilales.Other	-0.0231163	0.0557581	0.0257766	-0.0299815	0.977149	1.05734	1.02611	0.970463	0.709222	0.791056	0.673622	0.781402	0	0	0	0.005354	0	0.2224	0	0	0	2.594	0	105
D_0__Bacteria.D_1__Elusimicrobia.D_2__Elusimicrobia.D_3__Elusimicrobiales.D_4__Elusimicrobiaceae	-0.0824601	0.111475	0.133565	0.02209	0.920848	1.11793	1.1429	1.02234	0.378134	0.539305	0.32381	0.447167	0	0	0	0.001691	0	0.0699	0	0	0	0.8021	0	33
D_0__Bacteria.D_1__Firmicutes.D_2__Bacilli.D_3__Bacillales.D_4__Bacillaceae	0.0645308	-0.0153059	-0.0538768	-0.0385708	1.06666	0.984811	0.947549	0.962164	0.248264	0.399981	0.0185018	0.03926	0	0	0	0.0008217	0	0.02215	0	0	0	0.2917	0	8
D_0__Bacteria.D_1__Firmicutes.D_2__Bacilli.D_3__Bacillales.D_4__Family.XI	0.517251	-0.173873	-0.236517	-0.0626439	1.67741	0.840404	0.789373	0.939278	0.314746	0.464116	0.000154806	0.000612187	0	0	0.002001	0.002247	0.00334	0.01128	0	0	1	1.01	2	5
D_0__Bacteria.D_1__Firmicutes.D_2__Bacilli.D_3__Bacillales.D_4__Staphylococcaceae	0.336936	-0.023504	-0.284137	-0.260633	1.40065	0.97677	0.752664	0.770564	0.0576121	0.131901	0.00201416	0.00584107	0	0	0	0.002619	0.002199	0.03815	0	0	0	1.281	1	23
D_0__Bacteria.D_1__Firmicutes.D_2__Bacilli.D_3__Bacillales.Other	0.0512604	0.0389003	0.000329508	-0.0385708	1.0526	1.03967	1.00033	0.962164	0.678628	0.77685	0.217562	0.35713	0	0	0	6.242e-05	0	0.003317	0	0	0	0.03125	0	2
D_0__Bacteria.D_1__Firmicutes.D_2__Bacilli.D_3__Lactobacillales.D_4__Aerococcaceae	-0.00676063	-0.0800579	0.000329508	0.0803874	0.993262	0.923063	1.00033	1.08371	0.296166	0.459451	0.888264	0.919802	0	0	0	0.000114	0	0.002386	0	0	0	0.05208	0	1
D_0__Bacteria.D_1__Firmicutes.D_2__Bacilli.D_3__Lactobacillales.D_4__Carnobacteriaceae	0.153144	-0.279427	-0.336366	-0.0569392	1.16549	0.756217	0.714362	0.944652	0.0389567	0.091601	0.178031	0.316096	0	0	0	0.001231	0.00201	0.01261	0	0	0	0.5729	1	6
D_0__Bacteria.D_1__Firmicutes.D_2__Bacilli.D_3__Lactobacillales.D_4__Enterococcaceae	0.158891	-0.02337	0.166072	0.189442	1.17221	0.976901	1.18066	1.20857	0.387271	0.543428	0.194154	0.331205	0	0	0.002037	0.02909	0.007877	0.4955	0	0	1	13.89	3.25	260
D_0__Bacteria.D_1__Firmicutes.D_2__Bacilli.D_3__Lactobacillales.D_4__Lactobacillaceae	0.445824	-0.237046	-0.0504726	0.186573	1.56178	0.788955	0.95078	1.20511	0.226009	0.395022	0.000263348	0.000996143	0	0.002053	0.01394	0.506	0.3168	5.817	0	1	7	258.7	136	3166
D_0__Bacteria.D_1__Firmicutes.D_2__Bacilli.D_3__Lactobacillales.D_4__Leuconostocaceae	0.553975	0.11763	-0.00102501	-0.118655	1.74016	1.12483	0.998976	0.888114	0.616685	0.723897	4.51329e-06	2.80469e-05	0	0	0	0.003114	0.004157	0.04115	0	0	0	1.396	2	19
D_0__Bacteria.D_1__Firmicutes.D_2__Bacilli.D_3__Lactobacillales.D_4__Streptococcaceae	0.481827	-0.392582	-0.379893	0.0126889	1.61903	0.675311	0.683935	1.01277	8.79833e-10	1.91364e-08	2.1064e-15	4.58142e-14	0.03416	0.1484	0.6186	0.8787	1.282	5.86	12	68.75	322	401.8	563	2277
D_0__Bacteria.D_1__Firmicutes.D_2__Clostridia.D_3__Clostridiales.D_4__Christensenellaceae	-0.0171453	-0.478414	-0.52398	-0.045566	0.983001	0.619766	0.592159	0.955457	4.28049e-10	1.24134e-08	0.784493	0.842604	0.01143	0.2777	1.361	2.331	3.838	14.3	4	138	696.5	1102	1567	7265
D_0__Bacteria.D_1__Firmicutes.D_2__Clostridia.D_3__Clostridiales.D_4__Clostridiaceae.1	1.00358	0.00680888	-0.0520667	-0.0588756	2.72804	1.00683	0.949266	0.942824	0.849467	0.869455	1.34798e-17	3.90914e-16	0	0.103	0.3243	0.6899	1.058	3.686	0	44.5	150.5	314.3	467.5	1654
D_0__Bacteria.D_1__Firmicutes.D_2__Clostridia.D_3__Clostridiales.D_4__Clostridiales.vadinBB60.group	-0.441939	0.375237	0.459462	0.0842249	0.642789	1.45534	1.58322	1.08787	0.0111717	0.0320474	0.000976524	0.00313207	0	0.00147	0.01082	0.04981	0.06067	0.5472	0	0.75	5	22.29	29.25	278
D_0__Bacteria.D_1__Firmicutes.D_2__Clostridia.D_3__Clostridiales.D_4__Defluviitaleaceae	-0.257327	-0.066857	-0.233037	-0.16618	0.773115	0.935329	0.792124	0.846894	0.0359433	0.0893447	0.000841439	0.00281559	0	0	0.01048	0.01689	0.02299	0.09408	0	0	4	8.188	10.25	50
D_0__Bacteria.D_1__Firmicutes.D_2__Clostridia.D_3__Clostridiales.D_4__Eubacteriaceae	0.346883	-0.00636706	0.0349539	0.0413209	1.41465	0.993653	1.03557	1.04219	0.947231	0.947231	0.0022593	0.00634061	0	0	0	0.00453	0.004095	0.07978	0	0	0	1.875	2	31
D_0__Bacteria.D_1__Firmicutes.D_2__Clostridia.D_3__Clostridiales.D_4__Family.XI	0.473201	-0.186879	-0.291585	-0.104706	1.60512	0.829544	0.747079	0.90059	0.243845	0.399981	0.00129038	0.00387114	0	0	0	0.004149	0.002968	0.06152	0	0	0	1.802	1	25
D_0__Bacteria.D_1__Firmicutes.D_2__Clostridia.D_3__Clostridiales.D_4__Family.XIII	0.0816892	-0.0356016	-0.394087	-0.358485	1.08512	0.965025	0.674296	0.698734	1.60726e-05	0.000155368	0.249178	0.401453	0	0.1142	0.2008	0.25	0.3604	0.9471	0	51	91	114.9	160.2	511
D_0__Bacteria.D_1__Firmicutes.D_2__Clostridia.D_3__Clostridiales.D_4__Lachnospiraceae	0.480515	-0.193503	-0.11193	0.0815734	1.61691	0.824067	0.894107	1.08499	0.000239298	0.00160146	1.30681e-21	5.68463e-20	5.105	19.12	25.28	26.33	34.05	48.65	1727	8271	11920	12160	15600	23830
D_0__Bacteria.D_1__Firmicutes.D_2__Clostridia.D_3__Clostridiales.D_4__Peptococcaceae	-0.336213	-0.267942	-0.342369	-0.0744262	0.714471	0.764952	0.710086	0.928276	0.0114192	0.0320474	0.00069432	0.00241623	0	0	0.02428	0.04833	0.06622	0.2965	0	0	12	23.46	28.5	163
D_0__Bacteria.D_1__Firmicutes.D_2__Clostridia.D_3__Clostridiales.D_4__Peptostreptococcaceae	1.03083	-0.426938	-0.333351	0.0935874	2.8034	0.652504	0.716519	1.09811	4.88409e-07	8.49831e-06	7.26568e-28	6.32114e-26	0.001877	0.2575	0.9658	1.596	2.192	8.499	1	119.5	432	738.4	960.5	3989
D_0__Bacteria.D_1__Firmicutes.D_2__Clostridia.D_3__Clostridiales.D_4__Ruminococcaceae	-0.00356662	-0.415909	-0.316168	0.0997409	0.99644	0.65974	0.728937	1.10488	7.82388e-15	6.80677e-13	0.919802	0.919802	9.271	19.61	27.13	26.9	32.96	51.61	3760	9024	11570	12470	14980	27840
D_0__Bacteria.D_1__Firmicutes.D_2__Clostridia.D_3__Clostridiales.D_4__Syntrophomonadaceae	0.0267693	-0.146316	-0.0842971	0.062019	1.02713	0.863885	0.919158	1.06398	0.306301	0.459451	0.729497	0.81367	0	0	0	0.000374	0	0.006576	0	0	0	0.1979	0	4
D_0__Bacteria.D_1__Firmicutes.D_2__Clostridia.D_3__Clostridiales.Other	0.0166792	-0.517813	-0.401628	0.116185	1.01682	0.595822	0.66923	1.1232	0.0222641	0.0586962	0.915415	0.919802	0	0	0.003813	0.006705	0.01065	0.03128	0	0	2	3.177	5	16
D_0__Bacteria.D_1__Firmicutes.D_2__Clostridia.D_3__Thermoanaerobacterales.D_4__Thermoanaerobacteraceae	-0.0962088	0.041684	0.123183	0.0814994	0.908274	1.04256	1.13109	1.08491	0.507626	0.679438	0.273289	0.426318	0	0	0	0.003121	0.001847	0.04592	0	0	0	1.729	1	28
D_0__Bacteria.D_1__Firmicutes.D_2__Erysipelotrichia.D_3__Erysipelotrichales.D_4__Erysipelotrichaceae	0.684305	-0.424028	-0.218953	0.205075	1.98239	0.654405	0.803359	1.22762	0.000111418	0.000807777	9.99786e-14	1.73963e-12	0.1546	0.9598	1.768	2.613	3.732	9.142	45	448	800	1199	1632	4566
D_0__Bacteria.D_1__Firmicutes.D_2__Negativicutes.D_3__Selenomonadales.D_4__Acidaminococcaceae	-0.352753	0.068003	0.106286	0.0382833	0.702751	1.07037	1.11214	1.03903	0.53393	0.685675	2.04653e-05	0.00011128	0	0	0.006684	0.5697	0.4887	4.684	0	0	2.5	275.4	187.8	2696
D_0__Bacteria.D_1__Firmicutes.D_2__Negativicutes.D_3__Selenomonadales.D_4__Veillonellaceae	-0.710081	-0.439186	-0.419576	0.0196102	0.491604	0.644561	0.657325	1.0198	1.47982e-05	0.000155368	1.31206e-13	1.90249e-12	0.002058	0.05705	2.36	3.163	4.829	17.53	1	27.75	979.5	1424	2238	6332
D_0__Bacteria.D_1__Firmicutes.Other.Other.Other	-0.00741172	-0.0810345	-0.0774201	0.00361438	0.992616	0.922162	0.925501	1.00362	0.304691	0.459451	0.877618	0.919802	0	0	0	0.0005321	0	0.01042	0	0	0	0.25	0	6
D_0__Bacteria.D_1__Fusobacteria.D_2__Fusobacteriia.D_3__Fusobacteriales.D_4__CFT112H7	0.0161271	0.022937	0.000329508	-0.0226075	1.01626	1.0232	1.00033	0.977646	0.813539	0.863145	0.629239	0.772815	0	0	0	6.158e-05	0	0.003613	0	0	0	0.02083	0	1
D_0__Bacteria.D_1__Fusobacteria.D_2__Fusobacteriia.D_3__Fusobacteriales.D_4__Fusobacteriaceae	-0.0667649	0.0771578	-0.047972	-0.12513	0.935415	1.08021	0.95316	0.882382	0.614249	0.723897	0.521832	0.68787	0	0	0	0.008384	0	0.2818	0	0	0	2.99	0	99
D_0__Bacteria.D_1__Fusobacteria.D_2__Fusobacteriia.D_3__Fusobacteriales.D_4__Leptotrichiaceae	0.0161271	-0.114389	-0.102665	0.0117241	1.01626	0.89191	0.902429	1.01179	0.0825263	0.179495	0.721899	0.81367	0	0	0	8.492e-05	0	0.002101	0	0	0	0.04167	0	1
D_0__Bacteria.D_1__Lentisphaerae.D_2__Lentisphaeria.D_3__Victivallales.D_4__Victivallaceae	-0.456532	1.02702	1.17437	0.147343	0.633477	2.79274	3.23609	1.15875	8.35318e-07	1.21121e-05	0.0130911	0.0292032	0	0	0	0.02823	0.01218	0.4751	0	0	0	11.65	5.25	187
D_0__Bacteria.D_1__Proteobacteria.D_2__Alphaproteobacteria.D_3__Rhizobiales.D_4__Brucellaceae	0.0161271	-0.0113946	-0.0683338	-0.0569392	1.01626	0.98867	0.933949	0.944652	0.247086	0.399981	0.649285	0.772815	0	0	0	4.409e-05	0	0.002228	0	0	0	0.02083	0	1
D_0__Bacteria.D_1__Proteobacteria.D_2__Alphaproteobacteria.D_3__Rhodospirillales.D_4__Acetobacteraceae	0.0954326	-0.0113946	0.0162928	0.0276874	1.10013	0.98867	1.01643	1.02807	0.83407	0.864958	0.0129919	0.0292032	0	0	0	5.021e-05	0	0.00482	0	0	0	0.02083	0	2
D_0__Bacteria.D_1__Proteobacteria.D_2__Alphaproteobacteria.D_3__Rhodospirillales.D_4__Rhodospirillaceae	-0.73308	0.767206	1.02326	0.256056	0.480427	2.15374	2.78225	1.29182	3.11751e-05	0.000271224	9.25934e-05	0.000402781	0	0	0.003929	0.08976	0.06161	1.069	0	0	2	39.08	28.25	446
D_0__Bacteria.D_1__Proteobacteria.D_2__Alphaproteobacteria.D_3__Rickettsiales.D_4__Mitochondria	-0.0754239	0.0572687	0.000329508	-0.0569392	0.92735	1.05894	1.00033	0.944652	0.593132	0.723897	0.153458	0.278143	0	0	0	0.0001305	0	0.002449	0	0	0	0.0625	0	1
D_0__Bacteria.D_1__Proteobacteria.D_2__Alphaproteobacteria.D_3__Sphingomonadales.D_4__Sphingomonadaceae	0.0161271	-0.0113946	-0.0683338	-0.0569392	1.01626	0.98867	0.933949	0.944652	0.236221	0.399981	0.643986	0.772815	0	0	0	4.84e-05	0	0.002812	0	0	0	0.02083	0	1
D_0__Bacteria.D_1__Proteobacteria.D_2__Betaproteobacteria.D_3__Burkholderiales.D_4__Alcaligenaceae	-0.923484	1.47556	1.7435	0.267936	0.397133	4.3735	5.71732	1.30726	1.9263e-11	8.37941e-10	3.41007e-06	2.28213e-05	0.001917	0.08429	0.3547	0.5053	0.7022	2.582	1	42.75	140.5	225.9	355	1123
D_0__Bacteria.D_1__Proteobacteria.D_2__Betaproteobacteria.D_3__Burkholderiales.D_4__Burkholderiaceae	0.0619026	0.022937	-0.0340021	-0.0569392	1.06386	1.0232	0.966569	0.944652	0.608526	0.723897	0.188239	0.327537	0	0	0	8.182e-05	0	0.002189	0	0	0	0.04167	0	1
D_0__Bacteria.D_1__Proteobacteria.D_2__Betaproteobacteria.D_3__Burkholderiales.D_4__Comamonadaceae	-0.0296484	-0.0800579	-0.0340021	0.0460557	0.970787	0.923063	0.966569	1.04713	0.394407	0.544657	0.535756	0.692743	0	0	0	8.576e-05	0	0.002386	0	0	0	0.04167	0	1
D_0__Bacteria.D_1__Proteobacteria.D_2__Betaproteobacteria.D_3__Burkholderiales.D_4__Oxalobacteraceae	-0.180856	0.074628	0.0660324	-0.00859562	0.834555	1.07748	1.06826	0.991441	0.743857	0.808945	0.0391374	0.0791849	0	0	0	0.01089	0.01084	0.1255	0	0	0	4.771	5	58
D_0__Bacteria.D_1__Proteobacteria.D_2__Betaproteobacteria.D_3__Neisseriales.D_4__Neisseriaceae	-0.0551437	0.0506653	-0.187292	-0.237957	0.946349	1.05197	0.829202	0.788236	0.125122	0.241903	0.578245	0.729092	0	0	0	0.001035	0	0.02749	0	0	0	0.4375	0	8
D_0__Bacteria.D_1__Proteobacteria.D_2__Betaproteobacteria.D_3__Nitrosomonadales.D_4__Nitrosomonadaceae	0.0847904	-0.0800579	-0.0683338	0.0117241	1.08849	0.923063	0.933949	1.01179	0.0896267	0.190183	0.00877456	0.0212052	0	0	0	7.7e-05	0	0.00277	0	0	0	0.03125	0	1
D_0__Bacteria.D_1__Proteobacteria.D_2__Deltaproteobacteria.D_3__Desulfovibrionales.D_4__Desulfovibrionaceae	-0.350243	0.361987	0.282717	-0.0792698	0.704517	1.43618	1.32673	0.923791	0.00788507	0.0245	0.000500001	0.0018125	0	0.006234	0.1081	0.1908	0.2627	0.9297	0	2.75	50	85.2	129.2	413
D_0__Bacteria.D_1__Proteobacteria.D_2__Epsilonproteobacteria.D_3__Campylobacterales.D_4__Campylobacteraceae	0.0647318	-0.0887339	-0.066495	0.0222389	1.06687	0.915089	0.935668	1.02249	0.739202	0.808945	0.504265	0.674939	0	0	0	0.0005791	0	0.01051	0	0	0	0.2708	0	5
D_0__Bacteria.D_1__Proteobacteria.D_2__Gammaproteobacteria.D_3__Aeromonadales.D_4__Aeromonadaceae	0.0718937	0.150005	0.0804842	-0.0695208	1.07454	1.16184	1.08381	0.932841	0.226612	0.395022	0.3093	0.442934	0	0	0	0.0002763	0	0.0109	0	0	0	0.1458	0	6
D_0__Bacteria.D_1__Proteobacteria.D_2__Gammaproteobacteria.D_3__Aeromonadales.D_4__Succinivibrionaceae	0.0225887	0.107564	0.0752637	-0.0322999	1.02285	1.11356	1.07817	0.968216	0.214734	0.395022	0.657336	0.772815	0	0	0	0.0003058	0	0.01117	0	0	0	0.125	0	5
D_0__Bacteria.D_1__Proteobacteria.D_2__Gammaproteobacteria.D_3__B38.D_4__uncultured.bacterium	0.0406182	-0.130353	-0.136997	-0.00664423	1.04145	0.877786	0.871973	0.993378	0.0312986	0.0800875	0.387475	0.526723	0	0	0	0.0001611	0	0.003937	0	0	0	0.08333	0	2
D_0__Bacteria.D_1__Proteobacteria.D_2__Gammaproteobacteria.D_3__Enterobacteriales.D_4__Enterobacteriaceae	-0.589461	-0.501007	-0.148829	0.352179	0.554626	0.60592	0.861717	1.42216	0.000723722	0.00402863	2.85485e-07	2.06976e-06	0	0.0125	0.04665	0.5224	0.4426	5.924	0	5.75	21.5	242.5	171	3171
D_0__Bacteria.D_1__Proteobacteria.D_2__Gammaproteobacteria.D_3__Pasteurellales.D_4__Pasteurellaceae	-0.478063	0.275448	0.109609	-0.165839	0.619983	1.31712	1.11584	0.847183	0.122833	0.241903	3.36511e-05	0.000162647	0	0.002374	0.01801	0.1282	0.06346	2.064	0	1	7.5	63.55	35	1136
D_0__Bacteria.D_1__Proteobacteria.D_2__Gammaproteobacteria.D_3__Xanthomonadales.D_4__Xanthomonadaceae	0.0741482	0.0572687	-0.0180388	-0.0753075	1.07697	1.05894	0.982123	0.927458	0.541424	0.685675	0.201392	0.336945	0	0	0	0.0001448	0	0.004292	0	0	0	0.0625	0	2
D_0__Bacteria.D_1__Proteobacteria.D_2__Gammaproteobacteria.Other.Other	0.0725448	-0.0273579	-0.118629	-0.0912708	1.07524	0.973013	0.888138	0.91277	0.0777022	0.173336	0.103277	0.195328	0	0	0	9.827e-05	0	0.00368	0	0	0	0.05208	0	2
D_0__Bacteria.D_1__Saccharibacteria.D_2__Unknown.Class.D_3__Unknown.Order.D_4__Unknown.Family	-0.00676063	-0.0457262	0.000329508	0.0460557	0.993262	0.955303	1.00033	1.04713	0.809357	0.863145	0.918948	0.919802	0	0	0	0.0002077	0	0.002675	0	0	0	0.09375	0	1
D_0__Bacteria.D_1__Saccharibacteria.D_2__uncultured.bacterium.D_3__.D_4__	-0.0415979	-0.134774	-0.109276	0.0254988	0.959255	0.873913	0.896483	1.02583	0.70521	0.791056	0.765754	0.832758	0	0	0.001947	0.00324	0.004428	0.02492	0	0	1	1.406	2	9
D_0__Bacteria.D_1__Saccharibacteria.Other.Other.Other	0.0161271	0.022937	-0.0340021	-0.0569392	1.01626	1.0232	0.966569	0.944652	0.543811	0.685675	0.702626	0.804322	0	0	0	8.743e-05	0	0.002734	0	0	0	0.04167	0	1
D_0__Bacteria.D_1__Synergistetes.D_2__Synergistia.D_3__Synergistales.D_4__Synergistaceae	-0.0810862	-0.0475524	-0.140041	-0.0924886	0.922114	0.953561	0.869323	0.91166	0.335478	0.486443	0.301055	0.442934	0	0	0	0.0131	0.002479	0.1917	0	0	0	7.427	1	130
D_0__Bacteria.D_1__Tenericutes.D_2__Mollicutes.D_3__Anaeroplasmatales.D_4__Anaeroplasmataceae	-0.0638954	0.324938	0.227177	-0.0977609	0.938103	1.38394	1.25505	0.906866	0.0385465	0.091601	0.541455	0.692743	0	0	0	0.002149	0	0.09044	0	0	0	1	0	43
D_0__Bacteria.D_1__Tenericutes.D_2__Mollicutes.D_3__Mollicutes.RF9.D_4__uncultured.bacterium	-0.299899	-0.262921	-0.259486	0.00343471	0.740893	0.768803	0.771448	1.00344	4.29095e-05	0.000339375	1.0558e-07	8.3504e-07	0	0	0.1492	0.2587	0.4606	1.511	0	0	76	119.1	213	678
D_0__Bacteria.D_1__Tenericutes.D_2__Mollicutes.D_3__NB1.n.D_4__uncultured.bacterium	-0.121906	0.543991	0.372056	-0.171936	0.885232	1.72287	1.45071	0.842033	0.000904532	0.00462907	0.295015	0.442523	0	0	0	0.01133	0	0.3441	0	0	0	4.458	0	124
D_0__Bacteria.D_1__Tenericutes.D_2__Mollicutes.D_3__NB1.n.Other	-0.115854	0.276424	0.443396	0.166972	0.890605	1.31841	1.55799	1.18172	0.00883824	0.0265147	0.316995	0.444815	0	0	0	0.004684	0.002404	0.06496	0	0	0	2.177	1	33
D_0__Bacteria.D_1__Verrucomicrobia.D_2__Opitutae.D_3__Opitutae.vadinHA64.D_4__uncultured.bacterium	-0.395234	0.382808	0.548047	0.165239	0.673522	1.4664	1.72987	1.17968	0.004711	0.0163943	0.00448293	0.011471	0	0	0	0.006841	0.002294	0.191	0	0	0	2.708	1	70
D_0__Bacteria.D_1__Verrucomicrobia.D_2__Verrucomicrobiae.D_3__Verrucomicrobiales.D_4__Verrucomicrobiaceae	-0.409757	-0.577848	-0.482216	0.0956319	0.663811	0.561105	0.617414	1.10035	2.20629e-06	2.74211e-05	2.1884e-05	0.000111995	0	0	0.4836	1.317	1.45	17.02	0	0	213.5	571.9	686.8	6146
D_0__Bacteria.Other.Other.Other.Other	0.0267693	0.0572687	0.119288	0.062019	1.02713	1.05894	1.12669	1.06398	0.505557	0.679438	0.747303	0.822979	0	0	0	0.0004147	0	0.00482	0	0	0	0.1979	0	2
