# Supplementary material for: Stool sampling and DNA isolation kits affect DNA quality and bacterial composition following 16S rRNA gene sequencing using MiSeq Illumina platform
Source: Sci Rep. 2019 Sep 25;9:13837. doi: 10.1038/s41598-019-49520-3 (PMC6761292; doi:10.1038/s41598-019-49520-3)
Supplement: Supplementary file 8 — Supplementary table S7 [file 41598_2019_49520_MOESM8_ESM.xls]

## Sheet: title page
Title page
Stool sampling and DNA isolation kits affect DNA quality and bacterial composition following 16S rRNA gene sequencing using MiSeq Illumina platform
Short title: Systematic assessment of stool sampling and DNA isolation kits.
Petra Videnska1, Kristyna Smerkova1, Barbora Zwinsova1, Vlad Popovici1, Lenka Micenkova1, Karel Sedlar2, Eva Budinska1*
1Research Centre for Toxic Compounds in the Environment, Masaryk University, Kamenice 5, 625 00 Brno, Czech Republic
2Department of Biomedical Engineering, Brno University of Technology, Technická 12, Brno, Czech Republic
videnska@recetox.muni.cz
k.smerkova@gmail.com
zwinsova@recetox.muni.cz
popovici@recetox.muni.cz
micenkova@recetox.muni.cz
sedlar@feec.vutbr.cz
budinska@recetox.muni.cz
*Corresponding author

## Sheet: Genus
Supplementary table S7: Results of statistical testing of differential abundance by sampling or DNA isolation kit as assessed by mixed regression model with sampling and DNA isolation kit as fixed effect and individual as random effect, at the level of Genus. Estimated model parameters and descriptive statistics are provided.
	Effect size								Significance sampling kit effect		Significance isolation kit effect		Descriptive statistics overall
	log fold change				fold change				(mixed regression model, comparison of model with both sampling and isolation effects to the model with isolation effect only)		(mixed regression model, comparison of model with both sampling and isolation effects to the model with sampling effect only)		% abundance						Number of reads
Taxa	PS to QS	SK2 to SK1	SK3 to SK1	SK3 to SK2	PS to QS	SK2 to SK1	SK3 to SK1	SK3 to SK2	p-value	q-value	p-value	q-value	Min.	X1st.Qu.	Median	Mean	X3rd.Qu.	Max.	Min.	X1st.Qu.	Median	Mean	X3rd.Qu.	Max.
D_0__Bacteria.D_1__Actinobacteria.D_2__Actinobacteria.D_3__Actinomycetales.D_4__Actinomycetaceae.D_5__Actinomyces	0.952427	-0.177315	-0.382196	-0.204881	2.59199	0.837516	0.682361	0.814744	0.0279157	0.108561	1.47131e-12	2.42334e-11	0	0.00466	0.01061	0.02229	0.02472	0.1277	0	2	5	10.26	12.25	67
D_0__Bacteria.D_1__Actinobacteria.D_2__Actinobacteria.D_3__Actinomycetales.D_4__Actinomycetaceae.D_5__Arcanobacterium	0.0863185	-0.0280435	-0.0236943	0.00434919	1.09015	0.972346	0.976584	1.00436	0.794096	0.868542	0.0192349	0.0437867	0	0	0	0.003274	0	0.07433	0	0	0	1.625	0	39
D_0__Bacteria.D_1__Actinobacteria.D_2__Actinobacteria.D_3__Actinomycetales.D_4__Actinomycetaceae.D_5__Mobiluncus	0.0829025	-0.0519068	-0.0705732	-0.0186664	1.08644	0.949417	0.93186	0.981507	0.211105	0.425247	0.0152151	0.0361036	0	0	0	3.728e-05	0	0.001818	0	0	0	0.02083	0	1
D_0__Bacteria.D_1__Actinobacteria.D_2__Actinobacteria.D_3__Actinomycetales.D_4__Actinomycetaceae.D_5__uncultured	0.137717	0.0670514	-0.250341	-0.317392	1.14765	1.06935	0.778535	0.728045	0.0355046	0.13255	0.18584	0.284345	0	0	0	0.0006055	0	0.00915	0	0	0	0.2708	0	3
D_0__Bacteria.D_1__Actinobacteria.D_2__Actinobacteria.D_3__Bifidobacteriales.D_4__Bifidobacteriaceae.D_5__Alloscardovia	0.019475	0.00890289	0.0324217	0.0235188	1.01967	1.00894	1.03295	1.0238	0.846291	0.894194	0.680678	0.765421	0	0	0	0.0001628	0	0.00605	0	0	0	0.08333	0	3
D_0__Bacteria.D_1__Actinobacteria.D_2__Actinobacteria.D_3__Bifidobacteriales.D_4__Bifidobacteriaceae.D_5__Bifidobacterium	0.427185	-0.119084	-0.226162	-0.107078	1.53294	0.887733	0.797589	0.898456	0.00424826	0.0247815	1.05381e-11	1.47534e-10	0.1073	2.367	4.53	5.614	7.779	16.9	53	978.8	1992	2658	3956	10190
D_0__Bacteria.D_1__Actinobacteria.D_2__Actinobacteria.D_3__Bifidobacteriales.D_4__Bifidobacteriaceae.D_5__Scardovia	0.0600148	0.0854197	0.0324217	-0.052998	1.06185	1.08917	1.03295	0.948382	0.258948	0.458894	0.160244	0.253493	0	0	0	6.561e-05	0	0.002335	0	0	0	0.03125	0	1
D_0__Bacteria.D_1__Actinobacteria.D_2__Actinobacteria.D_3__Bifidobacteriales.D_4__Bifidobacteriaceae.Other	0.613214	-0.0673038	-0.172746	-0.105442	1.84636	0.934911	0.841352	0.899927	0.529777	0.659278	4.96315e-06	2.77936e-05	0	0	0	0.002163	0.003446	0.01567	0	0	0	1	2	7
D_0__Bacteria.D_1__Actinobacteria.D_2__Actinobacteria.D_3__Corynebacteriales.D_4__Corynebacteriaceae.D_5__Corynebacterium	0.250127	-0.409038	-0.298231	0.110807	1.28419	0.664289	0.74213	1.11718	0.00448877	0.0256501	0.0155799	0.0366587	0	0	0	0.00102	0.00196	0.007721	0	0	0	0.4792	1	3
D_0__Bacteria.D_1__Actinobacteria.D_2__Actinobacteria.D_3__Corynebacteriales.D_4__Corynebacteriaceae.D_5__uncultured	0.037127	-0.0175752	-0.0019099	0.0156653	1.03782	0.982578	0.998092	1.01579	0.893064	0.916631	0.263679	0.374772	0	0	0	4.357e-05	0	0.002299	0	0	0	0.02083	0	1
D_0__Bacteria.D_1__Actinobacteria.D_2__Actinobacteria.D_3__Micrococcales.D_4__Micrococcaceae.D_5__Kocuria	0.0019937	0.0510881	0.0827167	0.0316286	1.002	1.05242	1.08623	1.03213	0.449918	0.618553	0.970361	0.973839	0	0	0	0.0001496	0	0.004379	0	0	0	0.07292	0	2
D_0__Bacteria.D_1__Actinobacteria.D_2__Actinobacteria.D_3__Micrococcales.D_4__Micrococcaceae.D_5__Rothia	-0.0466992	-0.416285	-0.478426	-0.0621404	0.954374	0.659492	0.619758	0.939751	0.000373296	0.00348409	0.646286	0.732632	0	0	0	0.002475	0.00232	0.03362	0	0	0	1.177	1	16
D_0__Bacteria.D_1__Actinobacteria.D_2__Actinobacteria.D_3__Propionibacteriales.D_4__Propionibacteriaceae.D_5__Propionibacterium	0.134918	0.0471768	0.00469351	-0.0424832	1.14444	1.04831	1.0047	0.958407	0.803466	0.875372	0.0377436	0.0765813	0	0	0	0.0005083	0	0.01732	0	0	0	0.2188	0	8
D_0__Bacteria.D_1__Actinobacteria.D_2__Coriobacteriia.D_3__Coriobacteriales.D_4__Coriobacteriaceae.D_5__Atopobium	0.0213965	-0.15139	-0.178686	-0.0272959	1.02163	0.859512	0.836368	0.973073	0.433449	0.611235	0.859574	0.888121	0	0	0	0.002027	0.00219	0.03273	0	0	0	1.01	1	18
D_0__Bacteria.D_1__Actinobacteria.D_2__Coriobacteriia.D_3__Coriobacteriales.D_4__Coriobacteriaceae.D_5__Collinsella	0.360975	0.0581401	-0.120051	-0.178191	1.43473	1.05986	0.886875	0.836783	0.180502	0.390656	1.78037e-05	8.59491e-05	0	0.7803	1.407	1.901	2.459	9.858	0	350	662	898	1136	5944
D_0__Bacteria.D_1__Actinobacteria.D_2__Coriobacteriia.D_3__Coriobacteriales.D_4__Coriobacteriaceae.D_5__Eggerthella	0.409845	0.153298	0.0401878	-0.11311	1.50658	1.16567	1.04101	0.893052	0.491952	0.631662	0.0002904	0.0011616	0	0.001818	0.003765	0.06035	0.03484	0.8982	0	1	2	23.47	14.5	349
D_0__Bacteria.D_1__Actinobacteria.D_2__Coriobacteriia.D_3__Coriobacteriales.D_4__Coriobacteriaceae.D_5__Enterorhabdus	0.189734	0.0604763	-0.207382	-0.267858	1.20893	1.06234	0.812709	0.765016	0.0438369	0.159407	0.0374319	0.0765032	0	0.01933	0.07307	0.1448	0.1957	0.7042	0	9.75	32	70.29	103.5	383
D_0__Bacteria.D_1__Actinobacteria.D_2__Coriobacteriia.D_3__Coriobacteriales.D_4__Coriobacteriaceae.D_5__Gordonibacter	-0.235843	0.405473	0.152311	-0.253162	0.789905	1.50001	1.16452	0.776342	0.0202594	0.084666	0.0462502	0.0911975	0	0	0.00196	0.005602	0.00628	0.0578	0	0	1	2.292	3	18
D_0__Bacteria.D_1__Actinobacteria.D_2__Coriobacteriia.D_3__Coriobacteriales.D_4__Coriobacteriaceae.D_5__Olsenella	0.168708	0.0227778	-0.0155562	-0.038334	1.18377	1.02304	0.984564	0.962391	0.86416	0.902854	0.00471099	0.0137404	0	0	0	0.05242	0.007011	1.189	0	0	0	27.44	3	717
D_0__Bacteria.D_1__Actinobacteria.D_2__Coriobacteriia.D_3__Coriobacteriales.D_4__Coriobacteriaceae.D_5__Senegalimassilia	0.228661	0.158458	-0.169258	-0.327716	1.25692	1.1717	0.844291	0.720567	0.0611555	0.194586	0.0424349	0.0848699	0	0.003818	0.0783	0.1604	0.195	1.71	0	2	34	78.61	98.25	1031
D_0__Bacteria.D_1__Actinobacteria.D_2__Coriobacteriia.D_3__Coriobacteriales.D_4__Coriobacteriaceae.D_5__Slackia	0.273382	-0.0104954	-0.184696	-0.1742	1.3144	0.989559	0.831357	0.840128	0.0625744	0.196863	0.00021404	0.000894496	0	0.0123	0.08821	0.1155	0.1713	0.7666	0	4.5	38	55.53	77.75	407
D_0__Bacteria.D_1__Actinobacteria.D_2__Coriobacteriia.D_3__Coriobacteriales.D_4__Coriobacteriaceae.D_5__uncultured	0.259904	0.0970881	-0.123672	-0.22076	1.29681	1.10196	0.88367	0.801909	0.0996625	0.273583	0.0023356	0.00743144	0	0.002304	0.2832	0.3922	0.6641	2.251	0	1	107	190.2	288	1238
D_0__Bacteria.D_1__Actinobacteria.D_2__Coriobacteriia.D_3__Coriobacteriales.D_4__Coriobacteriaceae.Other	0.0945469	-0.0133314	-0.274719	-0.261388	1.09916	0.986757	0.759785	0.769982	0.0801311	0.226633	0.394617	0.502239	0	0	0.002235	0.01476	0.02062	0.1723	0	0	1	7.333	9.25	108
D_0__Bacteria.D_1__Bacteroidetes.D_2__Bacteroidetes.VC2.1.Bac22.D_3__uncultured.bacterium.D_4__.D_5__	-0.0086485	-0.0175752	-0.0019099	0.0156653	0.991389	0.982578	0.998092	1.01579	0.897522	0.917176	0.798329	0.849932	0	0	0	3.915e-05	0	0.002118	0	0	0	0.02083	0	1
D_0__Bacteria.D_1__Bacteroidetes.D_2__Bacteroidia.D_3__Bacteroidales.D_4__Bacteroidaceae.D_5__Bacteroides	-0.475317	0.523075	0.608749	0.0856735	0.621688	1.68721	1.83813	1.08945	0.00225265	0.015384	0.00187639	0.00618105	0.07206	2.811	10.21	13.64	22.45	44.09	28	1248	4594	6077	9410	21130
D_0__Bacteria.D_1__Bacteroidetes.D_2__Bacteroidia.D_3__Bacteroidales.D_4__Bacteroidales.S24.7.group.D_5__uncultured.bacterium	-0.176863	0.143925	0.0755393	-0.068386	0.837895	1.1548	1.07847	0.9339	0.479226	0.631662	0.0696281	0.128262	0	0	0	0.08978	0.00298	2.215	0	0	0	45.53	1	1144
D_0__Bacteria.D_1__Bacteroidetes.D_2__Bacteroidia.D_3__Bacteroidales.D_4__Porphyromonadaceae.D_5__Barnesiella	-0.517403	0.794038	0.97591	0.181872	0.596067	2.21231	2.65358	1.19946	8.61711e-06	0.000150799	0.00204829	0.00659218	0	0.02346	0.1105	0.2497	0.3077	2.265	0	10.75	56	112.3	138.2	1123
D_0__Bacteria.D_1__Bacteroidetes.D_2__Bacteroidia.D_3__Bacteroidales.D_4__Porphyromonadaceae.D_5__Butyricimonas	-0.558499	0.535607	0.607155	0.0715478	0.572067	1.70848	1.8352	1.07417	0.000125781	0.00146839	1.33568e-05	6.67842e-05	0	0	0.04285	0.06987	0.103	0.5423	0	0	19.5	32.88	43.25	256
D_0__Bacteria.D_1__Bacteroidetes.D_2__Bacteroidia.D_3__Bacteroidales.D_4__Porphyromonadaceae.D_5__Coprobacter	-0.402476	0.851735	1.15927	0.307531	0.668662	2.34371	3.18759	1.36006	6.893e-06	0.000148465	0.0332832	0.069547	0	0	0.002624	0.05877	0.01399	1.147	0	0	1	22.15	6.75	499
D_0__Bacteria.D_1__Bacteroidetes.D_2__Bacteroidia.D_3__Bacteroidales.D_4__Porphyromonadaceae.D_5__Odoribacter	-0.494522	0.435714	0.510422	0.0747075	0.609862	1.54607	1.66599	1.07757	1.7055e-05	0.000264281	3.72189e-07	2.67212e-06	0	0.06488	0.1374	0.1801	0.2515	0.6252	0	31	68	81.59	108.5	310
D_0__Bacteria.D_1__Bacteroidetes.D_2__Bacteroidia.D_3__Bacteroidales.D_4__Porphyromonadaceae.D_5__Parabacteroides	-0.525741	0.186426	0.243484	0.0570579	0.591117	1.20494	1.27569	1.05872	0.0158727	0.0675824	7.68537e-11	9.62708e-10	0	0.1502	0.5989	0.9484	1.344	4.159	0	88.75	262	424.2	641.5	1690
D_0__Bacteria.D_1__Bacteroidetes.D_2__Bacteroidia.D_3__Bacteroidales.D_4__Porphyromonadaceae.D_5__Porphyromonas	0.0928936	-0.17657	-0.191598	-0.0150285	1.09735	0.83814	0.825639	0.985084	0.240585	0.443818	0.364416	0.479152	0	0	0	0.0009096	0	0.01181	0	0	0	0.4167	0	6
D_0__Bacteria.D_1__Bacteroidetes.D_2__Bacteroidia.D_3__Bacteroidales.D_4__Porphyromonadaceae.D_5__uncultured	-0.178433	0.484175	0.816941	0.332766	0.83658	1.62284	2.26357	1.39482	9.43604e-06	0.000155417	0.170737	0.268371	0	0	0	0.003409	0.002597	0.07677	0	0	0	1.531	1	39
D_0__Bacteria.D_1__Bacteroidetes.D_2__Bacteroidia.D_3__Bacteroidales.D_4__Prevotellaceae.D_5__Alloprevotella	-0.0693378	0.159435	0.148821	-0.0106144	0.933011	1.17285	1.16046	0.989442	0.0593848	0.191123	0.251189	0.360681	0	0	0	0.03521	0	1.202	0	0	0	14.84	0	538
D_0__Bacteria.D_1__Bacteroidetes.D_2__Bacteroidia.D_3__Bacteroidales.D_4__Prevotellaceae.D_5__Paraprevotella	-0.404911	0.0980952	0.167011	0.0689154	0.667036	1.10307	1.18177	1.07135	0.203166	0.41222	8.28152e-07	5.39262e-06	0	0	0.01011	0.109	0.1773	0.8867	0	0	4.5	50.84	89.25	338
D_0__Bacteria.D_1__Bacteroidetes.D_2__Bacteroidia.D_3__Bacteroidales.D_4__Prevotellaceae.D_5__Prevotella	0.124646	-0.179403	0.0901422	0.269545	1.13275	0.835769	1.09433	1.30937	0.159817	0.366794	0.28293	0.394132	0	0	0	0.002051	0.002132	0.03745	0	0	0	0.9271	1	14
D_0__Bacteria.D_1__Bacteroidetes.D_2__Bacteroidia.D_3__Bacteroidales.D_4__Prevotellaceae.D_5__Prevotella.6	-0.0598305	0.120728	0.0358034	-0.0849246	0.941924	1.12832	1.03645	0.918582	0.521818	0.652272	0.499223	0.594819	0	0	0	0.001143	0	0.04123	0	0	0	0.4583	0	12
D_0__Bacteria.D_1__Bacteroidetes.D_2__Bacteroidia.D_3__Bacteroidales.D_4__Prevotellaceae.D_5__Prevotella.7	-0.0827183	0.0167565	-0.0624634	-0.0792199	0.92061	1.0169	0.939447	0.923837	0.689388	0.791101	0.295878	0.406816	0	0	0	0.000315	0	0.004932	0	0	0	0.1562	0	3
D_0__Bacteria.D_1__Bacteroidetes.D_2__Bacteroidia.D_3__Bacteroidales.D_4__Prevotellaceae.D_5__Prevotella.9	-0.561946	0.695031	0.745997	0.050966	0.570098	2.00377	2.10854	1.05229	4.12431e-05	0.000524913	0.000155759	0.000670962	0	0	0.001964	4.608	0.3012	59.91	0	0	1	2122	132.2	31050
D_0__Bacteria.D_1__Bacteroidetes.D_2__Bacteroidia.D_3__Bacteroidales.D_4__Prevotellaceae.D_5__Prevotellaceae.NK3B31.group	-0.0890435	0.00235876	0.0650305	0.0626718	0.914806	1.00236	1.06719	1.06468	0.624407	0.731065	0.15276	0.244416	0	0	0	0.2205	0	5.023	0	0	0	113.7	0	2804
D_0__Bacteria.D_1__Bacteroidetes.D_2__Bacteroidia.D_3__Bacteroidales.D_4__Prevotellaceae.D_5__Prevotellaceae.UCG.001	-0.129845	-0.0236921	0.0351453	0.0588375	0.878231	0.976586	1.03577	1.0606	0.787994	0.868542	0.0661613	0.123501	0	0	0	0.1372	0	3.242	0	0	0	70.86	0	1887
D_0__Bacteria.D_1__Bacteroidetes.D_2__Bacteroidia.D_3__Bacteroidales.D_4__Prevotellaceae.D_5__Prevotellaceae.UCG.003	0.00403452	0.156013	0.130658	-0.0253549	1.00404	1.16884	1.13958	0.974964	0.0655126	0.201905	0.944123	0.964797	0	0	0	0.005402	0	0.2124	0	0	0	2.562	0	101
D_0__Bacteria.D_1__Bacteroidetes.D_2__Bacteroidia.D_3__Bacteroidales.D_4__Prevotellaceae.D_5__uncultured	-0.0194065	0.201684	0.187031	-0.0146527	0.980781	1.22346	1.20566	0.985454	0.00698053	0.0355372	0.731231	0.805215	0	0	0	0.1229	0	2.709	0	0	0	57.81	0	1288
D_0__Bacteria.D_1__Bacteroidetes.D_2__Bacteroidia.D_3__Bacteroidales.D_4__Prevotellaceae.Other	0.0659016	0.0191615	-0.0328599	-0.0520214	1.06812	1.01935	0.967674	0.949309	0.624737	0.731065	0.13834	0.227854	0	0	0	0.0005288	0	0.01554	0	0	0	0.2188	0	6
D_0__Bacteria.D_1__Bacteroidetes.D_2__Bacteroidia.D_3__Bacteroidales.D_4__Rikenellaceae.D_5__Alistipes	-0.56214	-0.0312099	0.077208	0.108418	0.569988	0.969272	1.08027	1.11451	0.366228	0.57609	1.86819e-13	3.73639e-12	0	0.3126	0.9643	1.173	1.716	4.68	0	153	438	558.1	783.2	2334
D_0__Bacteria.D_1__Bacteroidetes.D_2__Bacteroidia.D_3__Bacteroidales.D_4__Rikenellaceae.D_5__Rikenellaceae.RC9.gut.group	-0.109266	0.0666053	0.00315127	-0.063454	0.896492	1.06887	1.00316	0.938517	0.481132	0.631662	0.0329178	0.0693007	0	0	0	0.3282	0	5.55	0	0	0	132.7	0	2034
D_0__Bacteria.D_1__Bacteroidetes.D_2__Bacteroidia.D_3__Bacteroidales.D_4__uncultured.D_5__uncultured.bacterium	0.0345418	-0.00363903	-0.0158402	-0.0122012	1.03515	0.996368	0.984285	0.987873	0.76239	0.850475	0.0627686	0.118751	0	0	0	0.007823	0	0.1556	0	0	0	3.854	0	87
D_0__Bacteria.D_1__Bacteroidetes.D_2__Bacteroidia.D_3__Bacteroidales.Other.Other	-0.141372	0.295047	0.565671	0.270624	0.868167	1.34319	1.76063	1.31078	0.000689712	0.00603498	0.223582	0.327764	0	0	0	0.002036	0.002588	0.02168	0	0	0	0.8542	1	6
D_0__Bacteria.D_1__Bacteroidetes.D_2__Flavobacteriia.D_3__Flavobacteriales.D_4__Flavobacteriaceae.D_5__Bergeyella	0.0935447	-0.0359435	-0.139236	-0.103293	1.09806	0.964695	0.870022	0.901863	0.141995	0.334106	0.115735	0.197597	0	0	0	0.000144	0	0.003812	0	0	0	0.07292	0	2
D_0__Bacteria.D_1__Bacteroidetes.D_2__Flavobacteriia.D_3__Flavobacteriales.D_4__Flavobacteriaceae.D_5__Flavobacterium	0.070657	0.0327198	-0.0019099	-0.0346297	1.07321	1.03326	0.998092	0.965963	0.687897	0.791101	0.0567246	0.108047	0	0	0	7.831e-05	0	0.003922	0	0	0	0.04167	0	2
D_0__Bacteria.D_1__Bacteroidetes.Other.Other.Other.Other	0.0792399	-0.0515744	-0.115087	-0.0635128	1.08246	0.949733	0.891289	0.938462	0.223886	0.436619	0.144218	0.236147	0	0	0	0.0003966	0	0.01619	0	0	0	0.1979	0	8
D_0__Bacteria.D_1__Cyanobacteria.D_2__Chloroplast.D_3__Phaseolus.acutifolius..tepary.bean..D_4__.D_5__	0.037127	0.104044	-0.0019099	-0.105954	1.03782	1.10965	0.998092	0.899466	0.233528	0.443654	0.51919	0.607038	0	0	0	0.0001734	0	0.006506	0	0	0	0.08333	0	3
D_0__Bacteria.D_1__Cyanobacteria.D_2__Chloroplast.Other.Other.Other	-0.204818	0.140187	-0.0582477	-0.198434	0.814796	1.15049	0.943416	0.820014	0.224547	0.436619	0.0343924	0.0708079	0	0	0	0.001042	0	0.01314	0	0	0	0.4375	0	6
D_0__Bacteria.D_1__Cyanobacteria.D_2__Melainabacteria.D_3__Gastranaerophilales.D_4__uncultured.bacterium.D_5__	-0.129074	0.25972	0.441666	0.181946	0.878909	1.29657	1.5553	1.19955	0.00183733	0.0135382	0.190757	0.290283	0	0	0	0.00865	0	0.12	0	0	0	4.26	0	73
D_0__Bacteria.D_1__Cyanobacteria.D_2__Melainabacteria.D_3__Gastranaerophilales.Other.Other	-0.0478919	0.0839092	0.0578689	-0.0260403	0.953237	1.08753	1.05958	0.974296	0.42664	0.611235	0.371425	0.485976	0	0	0	0.005354	0	0.2224	0	0	0	2.594	0	105
D_0__Bacteria.D_1__Elusimicrobia.D_2__Elusimicrobia.D_3__Elusimicrobiales.D_4__Elusimicrobiaceae.D_5__Elusimicrobium	-0.107236	0.139626	0.165657	0.0260311	0.898314	1.14984	1.18017	1.02637	0.217747	0.42936	0.196109	0.296813	0	0	0	0.001691	0	0.0699	0	0	0	0.8021	0	33
D_0__Bacteria.D_1__Firmicutes.D_2__Bacilli.D_3__Bacillales.D_4__Bacillaceae.D_5__Geobacillus	0.0397552	0.0128451	-0.0217845	-0.0346297	1.04056	1.01293	0.978451	0.965963	0.511796	0.645508	0.108848	0.186979	0	0	0	0.0008217	0	0.02215	0	0	0	0.2917	0	8
D_0__Bacteria.D_1__Firmicutes.D_2__Bacilli.D_3__Bacillales.D_4__Family.XI.D_5__Gemella	0.492476	-0.145722	-0.204424	-0.0587027	1.63636	0.864398	0.815116	0.942987	0.431946	0.611235	0.000339115	0.00131878	0	0	0.002001	0.002247	0.00334	0.01128	0	0	1	1.01	2	5
D_0__Bacteria.D_1__Firmicutes.D_2__Bacilli.D_3__Bacillales.D_4__Staphylococcaceae.D_5__Staphylococcus	0.31216	0.00464703	-0.252044	-0.256692	1.36637	1.00466	0.77721	0.773607	0.0800365	0.226633	0.00380124	0.011569	0	0	0	0.002619	0.002199	0.03815	0	0	0	1.281	1	23
D_0__Bacteria.D_1__Firmicutes.D_2__Bacilli.D_3__Bacillales.Other.Other	0.0264848	0.0670514	0.0324217	-0.0346297	1.02684	1.06935	1.03295	0.965963	0.389187	0.599351	0.504455	0.598506	0	0	0	6.242e-05	0	0.003317	0	0	0	0.03125	0	2
D_0__Bacteria.D_1__Firmicutes.D_2__Bacilli.D_3__Lactobacillales.D_4__Aerococcaceae.D_5__Abiotrophia	-0.0315363	-0.0519068	0.0324217	0.0843285	0.968956	0.949417	1.03295	1.08799	0.328191	0.536616	0.495581	0.594131	0	0	0	0.000114	0	0.002386	0	0	0	0.05208	0	1
D_0__Bacteria.D_1__Firmicutes.D_2__Bacilli.D_3__Lactobacillales.D_4__Carnobacteriaceae.D_5__Carnobacterium	0.10579	0.0167565	-0.0019099	-0.0186664	1.11159	1.0169	0.998092	0.981507	0.858323	0.900114	0.00075933	0.0027612	0	0	0	6.043e-05	0	0.002022	0	0	0	0.03125	0	1
D_0__Bacteria.D_1__Firmicutes.D_2__Bacilli.D_3__Lactobacillales.D_4__Carnobacteriaceae.D_5__Granulicatella	0.103707	-0.245827	-0.298825	-0.052998	1.10927	0.782057	0.741689	0.948382	0.071286	0.214625	0.353292	0.47331	0	0	0	0.00117	0.001996	0.01261	0	0	0	0.5417	1	6
D_0__Bacteria.D_1__Firmicutes.D_2__Bacilli.D_3__Lactobacillales.D_4__Enterococcaceae.D_5__Enterococcus	0.134115	0.00478104	0.198164	0.193383	1.14352	1.00479	1.21916	1.21335	0.326186	0.536616	0.275285	0.387034	0	0	0.002037	0.02909	0.007877	0.4955	0	0	1	13.89	3.25	260
D_0__Bacteria.D_1__Firmicutes.D_2__Bacilli.D_3__Lactobacillales.D_4__Lactobacillaceae.D_5__Lactobacillus	0.425471	-0.212629	-0.0180745	0.194555	1.53031	0.808456	0.982088	1.21477	0.268161	0.469282	0.000502303	0.00187527	0	0.002053	0.01394	0.5039	0.2988	5.817	0	1	7	257.9	121	3166
D_0__Bacteria.D_1__Firmicutes.D_2__Bacilli.D_3__Lactobacillales.D_4__Lactobacillaceae.D_5__Pediococcus	0.0686827	-0.039949	-0.033542	0.00640696	1.0711	0.960838	0.967014	1.00643	0.491862	0.631662	0.0210689	0.0468198	0	0	0	0.00206	0	0.07206	0	0	0	0.75	0	28
D_0__Bacteria.D_1__Firmicutes.D_2__Bacilli.D_3__Lactobacillales.D_4__Leuconostocaceae.D_5__Leuconostoc	0.48996	0.0632593	-0.102316	-0.165575	1.63225	1.0653	0.902744	0.847406	0.448133	0.618553	1.63197e-05	8.0167e-05	0	0	0	0.002713	0.002364	0.04115	0	0	0	1.198	1	19
D_0__Bacteria.D_1__Firmicutes.D_2__Bacilli.D_3__Lactobacillales.D_4__Leuconostocaceae.D_5__Weissella	0.148737	0.119751	0.0995024	-0.020249	1.16037	1.12722	1.10462	0.979955	0.277191	0.482071	0.0239334	0.0519928	0	0	0	0.0004006	0	0.009995	0	0	0	0.1979	0	5
D_0__Bacteria.D_1__Firmicutes.D_2__Bacilli.D_3__Lactobacillales.D_4__Streptococcaceae.D_5__Lactococcus	0.214346	-0.226488	-0.303281	-0.0767926	1.23905	0.797329	0.738392	0.926082	0.057415	0.186933	0.04541	0.0901759	0	0.002191	0.006892	0.02873	0.01775	0.2205	0	1	3	13.51	7	115
D_0__Bacteria.D_1__Firmicutes.D_2__Bacilli.D_3__Lactobacillales.D_4__Streptococcaceae.D_5__Streptococcus	0.459101	-0.353852	-0.339943	0.0139089	1.58265	0.701979	0.711811	1.01401	3.90754e-08	2.73527e-06	3.75027e-14	8.07751e-13	0.03416	0.1245	0.6167	0.85	1.264	5.847	12	60	304.5	388.3	547.8	2272
D_0__Bacteria.D_1__Firmicutes.D_2__Clostridia.D_3__Clostridiales.D_4__Christensenellaceae.D_5__Catabacter	-0.191705	0.0534488	-0.195308	-0.248757	0.82555	1.0549	0.822581	0.77977	0.155643	0.360165	0.0830743	0.148158	0	0	0.002179	0.003302	0.005527	0.02247	0	0	1	1.542	3	11
D_0__Bacteria.D_1__Firmicutes.D_2__Clostridia.D_3__Clostridiales.D_4__Christensenellaceae.D_5__Christensenellaceae.R.7.group	-0.0396742	-0.452854	-0.493838	-0.0409836	0.961103	0.635811	0.61028	0.959845	1.06857e-09	1.496e-07	0.514991	0.605872	0.01143	0.2611	1.35	2.289	3.814	14.18	4	132.8	670.5	1082	1550	7203
D_0__Bacteria.D_1__Firmicutes.D_2__Clostridia.D_3__Clostridiales.D_4__Christensenellaceae.D_5__uncultured	-0.330943	-0.11183	-0.173626	-0.0617958	0.718246	0.894196	0.840612	0.940075	0.195007	0.401485	6.37725e-05	0.000292726	0	0.003248	0.01875	0.03118	0.04232	0.2346	0	1.5	8	14.42	22	114
D_0__Bacteria.D_1__Firmicutes.D_2__Clostridia.D_3__Clostridiales.D_4__Christensenellaceae.Other	-0.167329	-0.176921	-0.268418	-0.0914971	0.845921	0.837846	0.764588	0.912564	0.0720968	0.214756	0.0828467	0.148158	0	0	0	0.006984	0.007488	0.1012	0	0	0	3.531	3.25	61
D_0__Bacteria.D_1__Firmicutes.D_2__Clostridia.D_3__Clostridiales.D_4__Clostridiaceae.1.D_5__Clostridium.sensu.stricto.1	0.97866	0.0358933	-0.0212661	-0.0571594	2.66089	1.03655	0.978958	0.944443	0.872943	0.90864	1.98956e-17	4.64232e-16	0	0.103	0.3243	0.6895	1.058	3.684	0	44.5	150.5	314.1	466	1654
D_0__Bacteria.D_1__Firmicutes.D_2__Clostridia.D_3__Clostridiales.D_4__Clostridiaceae.1.D_5__Sarcina	0.0477692	-0.102202	-0.0865365	0.0156653	1.04893	0.902847	0.917102	1.01579	0.483416	0.631662	0.520318	0.607038	0	0	0	0.0002796	0	0.00695	0	0	0	0.1354	0	4
D_0__Bacteria.D_1__Firmicutes.D_2__Clostridia.D_3__Clostridiales.D_4__Clostridiaceae.1.D_5__uncultured	-0.00341278	0.02461	0.00594368	-0.0186664	0.996593	1.02492	1.00596	0.981507	0.825902	0.875957	0.919727	0.946778	0	0	0	0.0001257	0	0.00492	0	0	0	0.07292	0	3
D_0__Bacteria.D_1__Firmicutes.D_2__Clostridia.D_3__Clostridiales.D_4__Clostridiales.vadinBB60.group.D_5__uncultured.bacterium	-0.458344	0.385763	0.471352	0.0855892	0.63233	1.47074	1.60216	1.08936	0.0108257	0.0473623	0.000836479	0.00300275	0	0.00147	0.01082	0.04456	0.0553	0.5315	0	0.75	5	20.38	27.5	270
D_0__Bacteria.D_1__Firmicutes.D_2__Clostridia.D_3__Clostridiales.D_4__Clostridiales.vadinBB60.group.Other	-0.237397	0.203113	0.208936	0.00582205	0.788678	1.22521	1.23237	1.00584	0.135468	0.324198	0.0151651	0.0361036	0	0	0	0.005251	0	0.2408	0	0	0	1.917	0	75
D_0__Bacteria.D_1__Firmicutes.D_2__Clostridia.D_3__Clostridiales.D_4__Defluviitaleaceae.D_5__Defluviitaleaceae.UCG.011	-0.282103	-0.0387059	-0.200945	-0.162239	0.754196	0.962034	0.817957	0.850238	0.0663401	0.201905	0.0002349	0.000967235	0	0	0.01048	0.01689	0.02299	0.09408	0	0	4	8.188	10.25	50
D_0__Bacteria.D_1__Firmicutes.D_2__Clostridia.D_3__Clostridiales.D_4__Eubacteriaceae.D_5__Anaerofustis	0.254224	-0.00823426	-0.0452129	-0.0369786	1.28946	0.9918	0.955794	0.963697	0.924689	0.937214	0.0120969	0.0300231	0	0	0	0.003293	0.003761	0.0451	0	0	0	1.417	2	16
D_0__Bacteria.D_1__Firmicutes.D_2__Clostridia.D_3__Clostridiales.D_4__Eubacteriaceae.D_5__Eubacterium	0.107819	0.0510881	0.109195	0.0581066	1.11385	1.05242	1.11538	1.05983	0.309329	0.514334	0.0650193	0.122184	0	0	0	0.000338	0	0.007451	0	0	0	0.125	0	3
D_0__Bacteria.D_1__Firmicutes.D_2__Clostridia.D_3__Clostridiales.D_4__Eubacteriaceae.D_5__Pseudoramibacter	0.126245	-0.0316997	0.00331054	0.0350102	1.13456	0.968797	1.00332	1.03563	0.765768	0.850853	0.00433221	0.0130432	0	0	0	0.000899	0	0.04118	0	0	0	0.3333	0	16
D_0__Bacteria.D_1__Firmicutes.D_2__Clostridia.D_3__Clostridiales.D_4__Family.XI.D_5__Anaerococcus	0.224683	0.0201381	0.0164584	-0.00367971	1.25193	1.02034	1.01659	0.996327	0.976879	0.976879	0.00668608	0.0184831	0	0	0	0.000885	0	0.01801	0	0	0	0.3542	0	7
D_0__Bacteria.D_1__Firmicutes.D_2__Clostridia.D_3__Clostridiales.D_4__Family.XI.D_5__Ezakiella	-0.00341278	-0.0838334	0.0269732	0.110807	0.996593	0.919584	1.02734	1.11718	0.39466	0.599624	0.960436	0.973315	0	0	0	0.0003115	0	0.005905	0	0	0	0.1562	0	3
D_0__Bacteria.D_1__Firmicutes.D_2__Clostridia.D_3__Clostridiales.D_4__Family.XI.D_5__Finegoldia	0.241465	-0.0957248	-0.2306	-0.134876	1.27311	0.908714	0.794057	0.873825	0.18477	0.391937	0.0197837	0.0443155	0	0	0	0.001336	0	0.02668	0	0	0	0.5938	0	14
D_0__Bacteria.D_1__Firmicutes.D_2__Clostridia.D_3__Clostridiales.D_4__Family.XI.D_5__Murdochiella	0.13932	0.000793164	0.0851217	0.0843285	1.14949	1.00079	1.08885	1.08799	0.394215	0.599624	0.018656	0.042817	0	0	0	0.0002205	0	0.0107	0	0	0	0.09375	0	4
D_0__Bacteria.D_1__Firmicutes.D_2__Clostridia.D_3__Clostridiales.D_4__Family.XI.D_5__Parvimonas	0.202748	-0.210645	-0.25579	-0.0451444	1.22476	0.810061	0.774305	0.955859	0.0516301	0.178474	0.0263516	0.056324	0	0	0	0.0005198	0	0.007005	0	0	0	0.2396	0	3
D_0__Bacteria.D_1__Firmicutes.D_2__Clostridia.D_3__Clostridiales.D_4__Family.XI.D_5__Peptoniphilus	0.237477	-0.0474349	-0.144457	-0.097022	1.26805	0.953673	0.865492	0.907536	0.453537	0.618553	0.0143148	0.0345529	0	0	0	0.0008761	0	0.01544	0	0	0	0.3646	0	6
D_0__Bacteria.D_1__Firmicutes.D_2__Clostridia.D_3__Clostridiales.D_4__Family.XIII.D_5__Family.XIII.AD3011.group	0.110979	-0.0974955	-0.341699	-0.244203	1.11737	0.907106	0.710562	0.783328	0.000137147	0.00153605	0.0877079	0.155432	0	0.03889	0.1386	0.1683	0.2615	0.854	0	18.75	58	77.27	118	318
D_0__Bacteria.D_1__Firmicutes.D_2__Clostridia.D_3__Clostridiales.D_4__Family.XIII.D_5__Family.XIII.UCG.001	0.0139459	-0.0571453	-0.315301	-0.258156	1.01404	0.944457	0.729569	0.772475	0.000944886	0.00755909	0.842833	0.877298	0	0.02317	0.04502	0.05349	0.07488	0.1766	0	10.75	21	25.23	34.25	96
D_0__Bacteria.D_1__Firmicutes.D_2__Clostridia.D_3__Clostridiales.D_4__Family.XIII.D_5__Family.XIII.UCG.002	-0.124262	0.0167565	-0.0588082	-0.0755647	0.883148	1.0169	0.942888	0.92722	0.723888	0.816608	0.125219	0.211213	0	0	0	0.0006323	0	0.01987	0	0	0	0.2708	0	8
D_0__Bacteria.D_1__Firmicutes.D_2__Clostridia.D_3__Clostridiales.D_4__Family.XIII.D_5__Incertae.Sedis	0.0935447	0.0327198	-0.0362415	-0.0689613	1.09806	1.03326	0.964407	0.933363	0.364401	0.57609	0.0195824	0.0442184	0	0	0	7.534e-05	0	0.005068	0	0	0	0.03125	0	2
D_0__Bacteria.D_1__Firmicutes.D_2__Clostridia.D_3__Clostridiales.D_4__Family.XIII.D_5__Mogibacterium	0.16243	0.0382137	0.136999	0.0987855	1.17637	1.03895	1.14683	1.10383	0.18357	0.391937	0.0103269	0.0267734	0	0	0	0.002156	0	0.06197	0	0	0	0.8229	0	22
D_0__Bacteria.D_1__Firmicutes.D_2__Clostridia.D_3__Clostridiales.D_4__Family.XIII.D_5__.Eubacterium..brachy.group	0.269089	0.0910884	-0.129748	-0.220836	1.30877	1.09537	0.878317	0.801848	0.247155	0.449373	0.014	0.0340869	0	0	0	0.01667	0.01448	0.1642	0	0	0	7.448	7	99
D_0__Bacteria.D_1__Firmicutes.D_2__Clostridia.D_3__Clostridiales.D_4__Family.XIII.D_5__.Eubacterium..nodatum.group	-0.167387	0.0553075	-0.108795	-0.164102	0.845872	1.05687	0.896914	0.848655	0.461422	0.621145	0.127696	0.214101	0	0	0	0.006539	0.008731	0.04985	0	0	0	2.854	4	20
D_0__Bacteria.D_1__Firmicutes.D_2__Clostridia.D_3__Clostridiales.D_4__Family.XIII.D_5__uncultured	0.070657	0.0510881	0.0827167	0.0316286	1.07321	1.05242	1.08623	1.03213	0.347946	0.556713	0.132167	0.218974	0	0	0	9.694e-05	0	0.00535	0	0	0	0.04167	0	2
D_0__Bacteria.D_1__Firmicutes.D_2__Clostridia.D_3__Clostridiales.D_4__Family.XIII.Other	-0.107928	0.163141	-0.201279	-0.36442	0.897692	1.1772	0.817684	0.694599	0.00684478	0.0354914	0.240147	0.346603	0	0	0	0.001998	0.003686	0.01425	0	0	0	0.9479	2	6
D_0__Bacteria.D_1__Firmicutes.D_2__Clostridia.D_3__Clostridiales.D_4__Lachnospiraceae.D_5__Acetitomaculum	0.156593	-0.131709	-0.0786157	0.053093	1.16952	0.876596	0.924395	1.05453	0.532875	0.660199	0.105921	0.18421	0	0	0	0.004527	0	0.05075	0	0	0	2.438	0	32
D_0__Bacteria.D_1__Firmicutes.D_2__Clostridia.D_3__Clostridiales.D_4__Lachnospiraceae.D_5__Anaerostipes	0.839806	-0.350234	-0.186369	0.163865	2.31592	0.704523	0.829967	1.17806	0.000323869	0.00312702	2.18057e-20	7.34391e-19	0.09306	0.718	1.324	1.631	2.302	4.976	43	282.8	659	769.2	1083	2495
D_0__Bacteria.D_1__Firmicutes.D_2__Clostridia.D_3__Clostridiales.D_4__Lachnospiraceae.D_5__Blautia	0.855716	-0.180429	-0.0835072	0.0969219	2.35306	0.834912	0.919884	1.10177	0.026556	0.104728	8.86002e-27	1.2404e-24	0.6474	3.188	4.963	5.814	7.637	13.82	219	1601	2272	2623	3379	6831
D_0__Bacteria.D_1__Firmicutes.D_2__Clostridia.D_3__Clostridiales.D_4__Lachnospiraceae.D_5__Butyrivibrio	-0.107755	0.0282793	0.112421	0.0841419	0.897848	1.02868	1.11898	1.08778	0.770838	0.853102	0.41578	0.515126	0	0	0.001919	0.3845	0.04961	7.698	0	0	1	168.2	17.5	3203
D_0__Bacteria.D_1__Firmicutes.D_2__Clostridia.D_3__Clostridiales.D_4__Lachnospiraceae.D_5__Cellulosilyticum	0.0670246	0.0405733	-0.0627196	-0.103293	1.06932	1.04141	0.939207	0.901863	0.190353	0.397752	0.149252	0.241565	0	0	0	0.0001192	0	0.005281	0	0	0	0.0625	0	3
D_0__Bacteria.D_1__Firmicutes.D_2__Clostridia.D_3__Clostridiales.D_4__Lachnospiraceae.D_5__Coprococcus.1	0.567116	-0.259526	-0.217358	0.0421676	1.76317	0.771417	0.804642	1.04307	0.00799237	0.0384924	7.35375e-12	1.08371e-10	0	0.1154	0.2908	0.3845	0.4841	2.593	0	50.25	134.5	180.6	234.8	1158
D_0__Bacteria.D_1__Firmicutes.D_2__Clostridia.D_3__Clostridiales.D_4__Lachnospiraceae.D_5__Coprococcus.2	0.0927849	0.360501	0.229172	-0.131329	1.09723	1.43405	1.25756	0.876929	0.00502392	0.028134	0.296394	0.406816	0	0	0.2746	0.6716	0.9456	4.116	0	0	117.5	331.9	440.8	2482
D_0__Bacteria.D_1__Firmicutes.D_2__Clostridia.D_3__Clostridiales.D_4__Lachnospiraceae.D_5__Coprococcus.3	0.536927	-0.410324	-0.304197	0.106127	1.71074	0.663435	0.737716	1.11196	8.00268e-06	0.000150799	5.27298e-12	8.20241e-11	0	0.208	0.406	0.5978	0.8601	3.225	0	86.75	179.5	294.8	382.5	1832
D_0__Bacteria.D_1__Firmicutes.D_2__Clostridia.D_3__Clostridiales.D_4__Lachnospiraceae.D_5__Dorea	0.621757	-0.294206	-0.172464	0.121742	1.8622	0.745123	0.841588	1.12946	0.00583841	0.0314376	6.21532e-13	1.08768e-11	0	0.497	1.108	1.342	1.821	5.873	0	237	530	628.5	819	2712
D_0__Bacteria.D_1__Firmicutes.D_2__Clostridia.D_3__Clostridiales.D_4__Lachnospiraceae.D_5__Eisenbergiella	-0.821873	-0.200084	-0.188191	0.0118931	0.439607	0.818662	0.828457	1.01196	0.289921	0.494988	3.84776e-10	3.96148e-09	0	0	0.003876	0.0243	0.01125	0.5885	0	0	2	9.427	5	256
D_0__Bacteria.D_1__Firmicutes.D_2__Clostridia.D_3__Clostridiales.D_4__Lachnospiraceae.D_5__Epulopiscium	0.0829025	0.0167565	0.0667534	0.0499969	1.08644	1.0169	1.06903	1.05127	0.510111	0.645508	0.0913836	0.160927	0	0	0	0.0001603	0	0.00229	0	0	0	0.08333	0	1
D_0__Bacteria.D_1__Firmicutes.D_2__Clostridia.D_3__Clostridiales.D_4__Lachnospiraceae.D_5__Fusicatenibacter	0.779688	-0.144622	0.00827655	0.152898	2.18079	0.86535	1.00831	1.16521	0.100719	0.273799	8.32837e-20	2.33194e-18	0.01182	0.3789	0.9353	1.262	1.505	7.844	4	160.8	425	567.1	750	3048
D_0__Bacteria.D_1__Firmicutes.D_2__Clostridia.D_3__Clostridiales.D_4__Lachnospiraceae.D_5__Howardella	0.0492139	-0.062038	-0.0704184	-0.00838043	1.05044	0.939847	0.932004	0.991655	0.199628	0.407999	0.157975	0.251323	0	0	0	0.06683	0.06089	0.9586	0	0	0	32.6	29	578
D_0__Bacteria.D_1__Firmicutes.D_2__Clostridia.D_3__Clostridiales.D_4__Lachnospiraceae.D_5__Incertae.Sedis	-0.467611	0.138251	0.145248	0.00699692	0.626497	1.14826	1.15633	1.00702	0.310438	0.514334	6.51072e-07	4.44635e-06	0	0.07399	0.3026	0.4377	0.6036	2.608	0	34.75	128.5	208.6	256.8	1276
D_0__Bacteria.D_1__Firmicutes.D_2__Clostridia.D_3__Clostridiales.D_4__Lachnospiraceae.D_5__Lachnoanaerobaculum	0.0829025	0.0167565	-0.0362415	-0.052998	1.08644	1.0169	0.964407	0.948382	0.434414	0.611235	0.0168753	0.0390502	0	0	0	4.293e-05	0	0.002281	0	0	0	0.02083	0	1
D_0__Bacteria.D_1__Firmicutes.D_2__Clostridia.D_3__Clostridiales.D_4__Lachnospiraceae.D_5__Lachnoclostridium	0.0414728	-0.160481	-0.127363	0.0331177	1.04234	0.851734	0.880414	1.03367	0.00604547	0.0319384	0.323876	0.438093	0.2326	0.5201	1.129	1.653	2.26	7.595	82	265.2	546	751.5	1030	2743
D_0__Bacteria.D_1__Firmicutes.D_2__Clostridia.D_3__Clostridiales.D_4__Lachnospiraceae.D_5__Lachnoclostridium.5	0.107425	-0.111316	-0.0498273	0.0614883	1.11341	0.894656	0.951394	1.06342	0.579997	0.699996	0.218775	0.324111	0	0	0	0.0009285	0	0.02055	0	0	0	0.4583	0	11
D_0__Bacteria.D_1__Firmicutes.D_2__Clostridia.D_3__Clostridiales.D_4__Lachnospiraceae.D_5__Lachnospira	-0.783353	0.537172	0.721229	0.184057	0.456871	1.71116	2.05696	1.20208	2.04699e-06	5.73158e-05	3.58493e-10	3.86069e-09	0.007375	0.1219	0.2618	0.4076	0.5005	2.779	3	50.5	118	187	246.2	1295
D_0__Bacteria.D_1__Firmicutes.D_2__Clostridia.D_3__Clostridiales.D_4__Lachnospiraceae.D_5__Lachnospiraceae.AC2044.group	-0.1002	-0.0175752	0.0324217	0.0499969	0.904657	0.982578	1.03295	1.05127	0.686776	0.791101	0.0380845	0.076717	0	0	0	0.0001183	0	0.002103	0	0	0	0.0625	0	1
D_0__Bacteria.D_1__Firmicutes.D_2__Clostridia.D_3__Clostridiales.D_4__Lachnospiraceae.D_5__Lachnospiraceae.FCS020.group	0.730379	-0.132198	-0.0496719	0.0825266	2.07587	0.876167	0.951542	1.08603	0.188612	0.397079	2.36054e-20	7.34391e-19	0	0.06826	0.127	0.1608	0.2403	0.648	0	33.75	53.5	75.33	105.5	319
D_0__Bacteria.D_1__Firmicutes.D_2__Clostridia.D_3__Clostridiales.D_4__Lachnospiraceae.D_5__Lachnospiraceae.FE2018.group	0.0829025	-0.0862384	-0.0019099	0.0843285	1.08644	0.917375	0.998092	1.08799	0.226246	0.436889	0.0757001	0.137637	0	0	0	0.0001274	0	0.002675	0	0	0	0.0625	0	1
D_0__Bacteria.D_1__Firmicutes.D_2__Clostridia.D_3__Clostridiales.D_4__Lachnospiraceae.D_5__Lachnospiraceae.NC2004.group	0.106265	-0.0732448	0.0570494	0.130294	1.11212	0.929373	1.05871	1.13916	0.655414	0.761477	0.359743	0.477384	0	0	0.002205	0.003633	0.005067	0.01637	0	0	1	1.667	3	7
D_0__Bacteria.D_1__Firmicutes.D_2__Clostridia.D_3__Clostridiales.D_4__Lachnospiraceae.D_5__Lachnospiraceae.ND3007.group	0.977032	0.0241714	0.120632	0.096461	2.65656	1.02447	1.12821	1.10127	0.389578	0.599351	1.94623e-21	1.22694e-19	0	0.2209	0.4595	0.6153	0.9484	2.739	0	106.8	226.5	290.2	463	1024
D_0__Bacteria.D_1__Firmicutes.D_2__Clostridia.D_3__Clostridiales.D_4__Lachnospiraceae.D_5__Lachnospiraceae.NK4A136.group	-1.07295	-0.162707	-0.174208	-0.0115007	0.341999	0.84984	0.840122	0.988565	0.166991	0.378846	2.35109e-21	1.22694e-19	0	0.1588	0.3938	0.681	1.082	5.108	0	71.25	184.5	308.2	417.8	1872
D_0__Bacteria.D_1__Firmicutes.D_2__Clostridia.D_3__Clostridiales.D_4__Lachnospiraceae.D_5__Lachnospiraceae.NK4B4.group	-0.00423831	-0.0398796	-0.239936	-0.200056	0.995771	0.960905	0.786678	0.818685	0.0763705	0.225092	0.962887	0.973315	0	0	0	0.01286	0.0119	0.128	0	0	0	5.906	7	56
D_0__Bacteria.D_1__Firmicutes.D_2__Clostridia.D_3__Clostridiales.D_4__Lachnospiraceae.D_5__Lachnospiraceae.UCG.001	0.161565	0.584094	0.555812	-0.0282821	1.17535	1.79336	1.74336	0.972114	1.94044e-07	9.05539e-06	0.0678538	0.125822	0	0.0329	0.07452	0.2698	0.2083	2.491	0	14	33	124	112.2	1163
D_0__Bacteria.D_1__Firmicutes.D_2__Clostridia.D_3__Clostridiales.D_4__Lachnospiraceae.D_5__Lachnospiraceae.UCG.003	0.037127	0.160354	0.141688	-0.0186664	1.03782	1.17393	1.15222	0.981507	0.0452308	0.162367	0.511204	0.603955	0	0	0	0.0003778	0	0.01145	0	0	0	0.1875	0	5
D_0__Bacteria.D_1__Firmicutes.D_2__Clostridia.D_3__Clostridiales.D_4__Lachnospiraceae.D_5__Lachnospiraceae.UCG.004	-0.593152	0.781832	0.958953	0.177121	0.552583	2.18547	2.60896	1.19378	6.39422e-09	5.96793e-07	3.88404e-06	2.21945e-05	0	0.02265	0.1045	0.1617	0.2136	1.05	0	11	50.5	73.31	101	438
D_0__Bacteria.D_1__Firmicutes.D_2__Clostridia.D_3__Clostridiales.D_4__Lachnospiraceae.D_5__Lachnospiraceae.UCG.005	0.12937	-0.0166344	0.0585649	0.0751993	1.13811	0.983503	1.06031	1.0781	0.818373	0.875957	0.205837	0.308205	0	0.01105	0.02583	0.119	0.1628	0.6902	0	5	11.5	55.12	72	359
D_0__Bacteria.D_1__Firmicutes.D_2__Clostridia.D_3__Clostridiales.D_4__Lachnospiraceae.D_5__Lachnospiraceae.UCG.006	0.037127	0.0670514	0.0221631	-0.0448883	1.03782	1.06935	1.02241	0.956104	0.893715	0.916631	0.752285	0.81961	0	0	0	0.001349	0.002075	0.009159	0	0	0	0.6458	1	4
D_0__Bacteria.D_1__Firmicutes.D_2__Clostridia.D_3__Clostridiales.D_4__Lachnospiraceae.D_5__Lachnospiraceae.UCG.008	0.414092	-0.0958243	0.0175818	0.113406	1.513	0.908624	1.01774	1.12009	0.30714	0.514334	7.74856e-09	6.9987e-08	0.006872	0.02794	0.04323	0.04636	0.05587	0.1296	2	13.75	19.5	21.44	26.25	58
D_0__Bacteria.D_1__Firmicutes.D_2__Clostridia.D_3__Clostridiales.D_4__Lachnospiraceae.D_5__Lachnospiraceae.UCG.010	-0.265905	0.0733261	0.18089	0.107563	0.766512	1.07608	1.19828	1.11356	0.400371	0.599624	0.0167547	0.0390502	0	0.005112	0.0134	0.01705	0.02493	0.06289	0	2	6	7.677	11	29
D_0__Bacteria.D_1__Firmicutes.D_2__Clostridia.D_3__Clostridiales.D_4__Lachnospiraceae.D_5__Lactonifactor	-0.0835067	0.0501185	0.0793874	0.029269	0.919885	1.0514	1.08262	1.0297	0.814763	0.875957	0.415268	0.515126	0	0	0	0.003836	0.002404	0.07432	0	0	0	1.76	1	34
D_0__Bacteria.D_1__Firmicutes.D_2__Clostridia.D_3__Clostridiales.D_4__Lachnospiraceae.D_5__Marvinbryantia	0.585412	-0.0285987	0.028819	0.0574177	1.79573	0.971806	1.02924	1.0591	0.901975	0.918374	1.96086e-07	1.48389e-06	0	0.005594	0.01849	0.04688	0.05044	0.3598	0	3	9	21.04	29.25	143
D_0__Bacteria.D_1__Firmicutes.D_2__Clostridia.D_3__Clostridiales.D_4__Lachnospiraceae.D_5__Mobilitalea	0.037127	0.0854197	-0.0019099	-0.0873296	1.03782	1.08917	0.998092	0.916375	0.0538731	0.179606	0.263647	0.374772	0	0	0	4.499e-05	0	0.002442	0	0	0	0.02083	0	1
D_0__Bacteria.D_1__Firmicutes.D_2__Clostridia.D_3__Clostridiales.D_4__Lachnospiraceae.D_5__Moryella	0.0264848	0.000793164	-0.0522048	-0.052998	1.02684	1.00079	0.949134	0.948382	0.422419	0.611235	0.48159	0.583745	0	0	0	5.877e-05	0	0.003736	0	0	0	0.03125	0	2
D_0__Bacteria.D_1__Firmicutes.D_2__Clostridia.D_3__Clostridiales.D_4__Lachnospiraceae.D_5__Oribacterium	0.10579	-0.105245	-0.219053	-0.113808	1.11159	0.900104	0.803279	0.89243	0.246205	0.449373	0.319399	0.434134	0	0	0	0.001337	0.001823	0.02686	0	0	0	0.5521	1	10
D_0__Bacteria.D_1__Firmicutes.D_2__Clostridia.D_3__Clostridiales.D_4__Lachnospiraceae.D_5__Pseudobutyrivibrio	0.431891	-0.084281	-0.0573129	0.0269681	1.54017	0.919173	0.944299	1.02734	0.481415	0.631662	7.90796e-11	9.62708e-10	0.01308	1.549	2.826	3.727	5.323	17.39	7	583	1391	1748	2384	8516
D_0__Bacteria.D_1__Firmicutes.D_2__Clostridia.D_3__Clostridiales.D_4__Lachnospiraceae.D_5__Roseburia	0.138354	-0.0969958	-0.0525847	0.0444111	1.14838	0.90756	0.948774	1.04541	0.289288	0.494988	0.00679913	0.0184831	0.1177	0.9402	1.461	2.071	2.041	10.37	63	438.5	659	955.5	1033	4793
D_0__Bacteria.D_1__Firmicutes.D_2__Clostridia.D_3__Clostridiales.D_4__Lachnospiraceae.D_5__Shuttleworthia	0.126917	-0.134612	-0.210042	-0.0754309	1.13532	0.874055	0.81055	0.927344	0.176547	0.388035	0.171566	0.268371	0	0	0	0.0233	0.006106	0.2625	0	0	0	9.76	3	102
D_0__Bacteria.D_1__Firmicutes.D_2__Clostridia.D_3__Clostridiales.D_4__Lachnospiraceae.D_5__Stomatobaculum	0.0829025	0.0167565	-0.0362415	-0.052998	1.08644	1.0169	0.964407	0.948382	0.411701	0.611235	0.0137703	0.0338218	0	0	0	4.884e-05	0	0.002686	0	0	0	0.02083	0	1
D_0__Bacteria.D_1__Firmicutes.D_2__Clostridia.D_3__Clostridiales.D_4__Lachnospiraceae.D_5__Tyzzerella	-0.419026	0.0489343	0.17927	0.130336	0.657687	1.05015	1.19634	1.13921	0.337028	0.542344	8.98352e-05	0.000405707	0	0	0.003412	0.05317	0.00656	0.9943	0	0	1.5	24.57	3	493
D_0__Bacteria.D_1__Firmicutes.D_2__Clostridia.D_3__Clostridiales.D_4__Lachnospiraceae.D_5__Tyzzerella.3	0.0607852	-0.317093	0.0592412	0.376334	1.06267	0.728263	1.06103	1.45693	0.000899715	0.00740942	0.472076	0.574701	0	0	0	0.1067	0.03165	1.4	0	0	0	46.02	18	504
D_0__Bacteria.D_1__Firmicutes.D_2__Clostridia.D_3__Clostridiales.D_4__Lachnospiraceae.D_5__.Eubacterium..hallii.group	0.840792	-0.326957	-0.170173	0.156783	2.3182	0.721115	0.843518	1.16974	0.00281521	0.0183316	3.75842e-18	9.56689e-17	0.08008	0.6504	1.337	1.439	1.967	4.838	37	256	529.5	682.9	962.5	2676
D_0__Bacteria.D_1__Firmicutes.D_2__Clostridia.D_3__Clostridiales.D_4__Lachnospiraceae.D_5__.Eubacterium..oxidoreducens.group	-0.635026	-0.249048	-0.13557	0.113478	0.529922	0.779543	0.873218	1.12017	0.235478	0.443654	7.48331e-07	4.98887e-06	0	0.001873	0.005632	0.03834	0.01566	0.5316	0	1	2	15.81	8	192
D_0__Bacteria.D_1__Firmicutes.D_2__Clostridia.D_3__Clostridiales.D_4__Lachnospiraceae.D_5__.Eubacterium..ruminantium.group	-0.351756	0.0217212	-0.0463627	-0.0680839	0.703452	1.02196	0.954696	0.934182	0.736782	0.825196	5.58721e-06	3.06749e-05	0	0	0.001914	0.1989	0.07637	3.72	0	0	1	92.64	32.25	2141
D_0__Bacteria.D_1__Firmicutes.D_2__Clostridia.D_3__Clostridiales.D_4__Lachnospiraceae.D_5__.Eubacterium..ventriosum.group	0.575526	-0.104513	0.25906	0.363573	1.77807	0.900763	1.29571	1.43846	0.0107181	0.0473623	1.00088e-07	7.78464e-07	0	0.03671	0.1295	0.2175	0.2744	1.35	0	15.5	58.5	101.6	142	533
D_0__Bacteria.D_1__Firmicutes.D_2__Clostridia.D_3__Clostridiales.D_4__Lachnospiraceae.D_5__.Ruminococcus..gauvreauii.group	0.796491	-0.146014	-0.158329	-0.0123158	2.21774	0.864146	0.853569	0.98776	0.0420996	0.155104	9.9206e-24	9.25922e-22	0	0.1248	0.3116	0.4879	0.689	2.205	0	66.5	145.5	225.1	322.2	1080
D_0__Bacteria.D_1__Firmicutes.D_2__Clostridia.D_3__Clostridiales.D_4__Lachnospiraceae.D_5__uncultured	0.150966	-0.0456643	0.0526006	0.0982648	1.16296	0.955363	1.05401	1.10325	0.24093	0.443818	0.00190632	0.00620664	0.11	0.3385	0.6957	0.8295	1.249	2.094	32	149.8	333	375.5	536.2	1046
D_0__Bacteria.D_1__Firmicutes.D_2__Clostridia.D_3__Clostridiales.D_4__Lachnospiraceae.D_5__uncultured.bacterium	0.037127	0.0510881	-0.0019099	-0.052998	1.03782	1.05242	0.998092	0.948382	0.488639	0.631662	0.364498	0.479152	0	0	0	7.545e-05	0	0.001959	0	0	0	0.04167	0	1
D_0__Bacteria.D_1__Firmicutes.D_2__Clostridia.D_3__Clostridiales.D_4__Lachnospiraceae.Other	0.608258	-0.244401	-0.145985	0.0984161	1.83723	0.783174	0.864171	1.10342	0.000289569	0.00289569	2.62916e-21	1.22694e-19	0.06821	0.1598	0.2469	0.3187	0.394	1.173	22	71.75	119	144.3	173.8	457
D_0__Bacteria.D_1__Firmicutes.D_2__Clostridia.D_3__Clostridiales.D_4__Peptococcaceae.D_5__Peptococcus	-0.337766	0.0458159	-0.0418216	-0.0876375	0.713362	1.04688	0.959041	0.916093	0.69257	0.791509	0.000110599	0.000491551	0	0	0	0.0156	0.01098	0.1884	0	0	0	7.125	4.25	87
D_0__Bacteria.D_1__Firmicutes.D_2__Clostridia.D_3__Clostridiales.D_4__Peptococcaceae.D_5__uncultured	-0.256209	-0.321255	-0.331614	-0.0103585	0.77398	0.725238	0.717765	0.989695	0.0075966	0.0373166	0.00869868	0.0229777	0	0	0.01139	0.03274	0.04923	0.2687	0	0	6	16.33	22.25	162
D_0__Bacteria.D_1__Firmicutes.D_2__Clostridia.D_3__Clostridiales.D_4__Peptostreptococcaceae.D_5__Intestinibacter	0.909063	-0.354863	-0.350492	0.00437066	2.482	0.70127	0.704342	1.00438	0.00824838	0.0384924	2.55374e-13	4.76698e-12	0	0.003484	0.01441	0.02186	0.03281	0.1367	0	1.75	7	10.19	14	50
D_0__Bacteria.D_1__Firmicutes.D_2__Clostridia.D_3__Clostridiales.D_4__Peptostreptococcaceae.D_5__Peptoclostridium	1.00496	-0.39801	-0.293722	0.104287	2.7318	0.671656	0.745484	1.10992	2.29639e-06	5.84535e-05	1.21407e-27	3.39939e-25	0.001877	0.2486	0.9079	1.515	2.081	8.126	1	114.8	408.5	701.4	909.8	3775
D_0__Bacteria.D_1__Firmicutes.D_2__Clostridia.D_3__Clostridiales.D_4__Peptostreptococcaceae.D_5__Peptostreptococcus	0.312894	-0.237662	-0.31732	-0.0796577	1.36738	0.788469	0.728098	0.923432	0.0573643	0.186933	0.00580712	0.0162599	0	0	0	0.001459	0.0003933	0.02675	0	0	0	0.6458	0.25	11
D_0__Bacteria.D_1__Firmicutes.D_2__Clostridia.D_3__Clostridiales.D_4__Peptostreptococcaceae.D_5__Romboutsia	0.962272	-0.219224	-0.0470073	0.172217	2.61764	0.803142	0.95408	1.18794	0.332164	0.537606	3.69985e-11	4.93313e-10	0	0	0.004369	0.01307	0.01285	0.1196	0	0	2	5.792	6	43
D_0__Bacteria.D_1__Firmicutes.D_2__Clostridia.D_3__Clostridiales.D_4__Peptostreptococcaceae.D_5__Terrisporobacter	0.959172	-0.328036	-0.277622	0.0504141	2.60953	0.720337	0.757583	1.05171	0.10863	0.281632	3.96148e-10	3.96148e-09	0	0	0.009469	0.02877	0.03141	0.1899	0	0	4.5	13.23	14.25	105
D_0__Bacteria.D_1__Firmicutes.D_2__Clostridia.D_3__Clostridiales.D_4__Peptostreptococcaceae.Other	0.5894	-0.429866	-0.182948	0.246918	1.80291	0.650596	0.832811	1.28007	0.0106476	0.0473623	1.45015e-06	9.02317e-06	0	0.002262	0.007727	0.01529	0.02038	0.1167	0	1	3.5	7.115	9	44
D_0__Bacteria.D_1__Firmicutes.D_2__Clostridia.D_3__Clostridiales.D_4__Ruminococcaceae.D_5__Acetanaerobacterium	-0.250606	-0.163879	-0.0891876	0.0746917	0.778329	0.848844	0.914674	1.07755	0.484446	0.631662	0.0259336	0.0558571	0	0	0	0.001755	0.002073	0.01808	0	0	0	0.875	1	11
D_0__Bacteria.D_1__Firmicutes.D_2__Clostridia.D_3__Clostridiales.D_4__Ruminococcaceae.D_5__Anaerofilum	-0.519977	-0.0614696	-0.08959	-0.0281204	0.594534	0.940382	0.914306	0.972271	0.793138	0.868542	8.6461e-06	4.43891e-05	0	0	0.001882	0.004491	0.005929	0.03246	0	0	1	2.042	3	15
D_0__Bacteria.D_1__Firmicutes.D_2__Clostridia.D_3__Clostridiales.D_4__Ruminococcaceae.D_5__Anaerotruncus	-0.313046	-0.192224	-0.141656	0.0505674	0.731216	0.825122	0.86792	1.05187	0.0538819	0.179606	8.71929e-06	4.43891e-05	0	0.0535	0.1961	0.3777	0.5281	2.215	0	26.75	100.5	170.6	255	877
D_0__Bacteria.D_1__Firmicutes.D_2__Clostridia.D_3__Clostridiales.D_4__Ruminococcaceae.D_5__Candidatus.Soleaferrea	-0.101485	-0.269476	-0.242885	0.0265907	0.903495	0.76378	0.784361	1.02695	0.117896	0.294739	0.381596	0.493142	0	0.004015	0.007278	0.01158	0.01532	0.1081	0	2	3	5.104	7	42
D_0__Bacteria.D_1__Firmicutes.D_2__Clostridia.D_3__Clostridiales.D_4__Ruminococcaceae.D_5__Faecalibacterium	0.205109	-0.460986	-0.169573	0.291413	1.22766	0.630662	0.844025	1.33832	4.15699e-06	9.69964e-05	0.00464028	0.0136766	0	4.177	7.168	7.642	10.81	23.95	0	1839	3462	3603	5228	10940
D_0__Bacteria.D_1__Firmicutes.D_2__Clostridia.D_3__Clostridiales.D_4__Ruminococcaceae.D_5__Flavonifractor	-0.560375	0.104923	0.230881	0.125957	0.570995	1.11063	1.25971	1.13423	0.231532	0.443654	1.88344e-06	1.12205e-05	0	0.006023	0.02902	0.0875	0.1004	1.124	0	3	13	36.04	44.5	426
D_0__Bacteria.D_1__Firmicutes.D_2__Clostridia.D_3__Clostridiales.D_4__Ruminococcaceae.D_5__Hydrogenoanaerobacterium	-0.0668403	0.0799712	0.0956365	0.0156653	0.935345	1.08326	1.10036	1.01579	0.594599	0.708458	0.415294	0.515126	0	0	0	0.0004968	0	0.004932	0	0	0	0.2396	0	3
D_0__Bacteria.D_1__Firmicutes.D_2__Clostridia.D_3__Clostridiales.D_4__Ruminococcaceae.D_5__Intestinimonas	-0.791631	0.287256	0.0998978	-0.187358	0.453105	1.33276	1.10506	0.829147	0.191945	0.398107	3.20864e-08	2.64241e-07	0	0	0.004992	0.01145	0.01682	0.1364	0	0	2	5.458	7	73
D_0__Bacteria.D_1__Firmicutes.D_2__Clostridia.D_3__Clostridiales.D_4__Ruminococcaceae.D_5__Oscillibacter	-0.351758	-0.132032	-0.00371933	0.128313	0.703451	0.876313	0.996288	1.13691	0.578466	0.699996	0.00341137	0.0104965	0	0	0.002112	0.009204	0.006187	0.1104	0	0	1	3.969	3	51
D_0__Bacteria.D_1__Firmicutes.D_2__Clostridia.D_3__Clostridiales.D_4__Ruminococcaceae.D_5__Oscillospira	-0.713832	0.28819	0.315475	0.0272854	0.489764	1.33401	1.37091	1.02766	0.0490476	0.173839	1.63899e-08	1.43411e-07	0	0.003646	0.0113	0.02028	0.023	0.184	0	2	5	9.385	12	85
D_0__Bacteria.D_1__Firmicutes.D_2__Clostridia.D_3__Clostridiales.D_4__Ruminococcaceae.D_5__Papillibacter	0.046873	-0.205325	-0.237549	-0.0322246	1.04799	0.814383	0.788558	0.968289	0.176106	0.388035	0.674878	0.761959	0	0	0	0.002174	0.003839	0.01681	0	0	0	1.031	2	9
D_0__Bacteria.D_1__Firmicutes.D_2__Clostridia.D_3__Clostridiales.D_4__Ruminococcaceae.D_5__Pseudoflavonifractor	-0.21865	-0.118154	-0.14315	-0.0249962	0.803603	0.888559	0.866624	0.975314	0.414436	0.611235	0.0215237	0.0474538	0	0	0	0.002092	0.002136	0.01918	0	0	0	1	1	11
D_0__Bacteria.D_1__Firmicutes.D_2__Clostridia.D_3__Clostridiales.D_4__Ruminococcaceae.D_5__Ruminiclostridium	0.0776861	-0.0497934	-0.0969162	-0.0471228	1.08078	0.951426	0.907632	0.95397	0.455078	0.618553	0.217964	0.324111	0.02287	0.3634	0.5098	0.6117	0.6891	2.877	10	150.8	221	275.3	346	1486
D_0__Bacteria.D_1__Firmicutes.D_2__Clostridia.D_3__Clostridiales.D_4__Ruminococcaceae.D_5__Ruminiclostridium.1	0.0375898	0.0587254	-0.0359008	-0.0946262	1.03831	1.06048	0.964736	0.909713	0.257396	0.458894	0.424247	0.5233	0	0	0	0.006605	0	0.1473	0	0	0	2.865	0	68
D_0__Bacteria.D_1__Firmicutes.D_2__Clostridia.D_3__Clostridiales.D_4__Ruminococcaceae.D_5__Ruminiclostridium.5	-0.0197902	-0.128633	-0.24083	-0.112197	0.980404	0.879296	0.785975	0.893868	0.00259913	0.0173276	0.718727	0.798586	0.05931	0.1874	0.4961	0.7371	0.8018	7.396	26	88.25	199.5	341.4	366	2735
D_0__Bacteria.D_1__Firmicutes.D_2__Clostridia.D_3__Clostridiales.D_4__Ruminococcaceae.D_5__Ruminiclostridium.6	-0.417125	-0.0249673	-0.043457	-0.0184897	0.658938	0.975342	0.957474	0.98168	0.876604	0.90907	4.6476e-08	3.71808e-07	0	0	0.01677	0.1505	0.1728	1.815	0	0	8	70.6	71.5	989
D_0__Bacteria.D_1__Firmicutes.D_2__Clostridia.D_3__Clostridiales.D_4__Ruminococcaceae.D_5__Ruminiclostridium.9	-0.0492273	0.100837	0.0345459	-0.0662914	0.951965	1.1061	1.03515	0.935858	0.589014	0.707829	0.544138	0.629581	0	0.08785	0.1805	0.2006	0.268	1.218	0	43.75	80	88.82	127.2	530
D_0__Bacteria.D_1__Firmicutes.D_2__Clostridia.D_3__Clostridiales.D_4__Ruminococcaceae.D_5__Ruminococcaceae.NK4A214.group	-0.463339	-0.339221	-0.356396	-0.0171749	0.62918	0.712325	0.700195	0.982972	3.77675e-05	0.000503566	1.53952e-09	1.48643e-08	0	0.07046	0.4087	0.6301	1.023	4.01	0	34.75	199	295.7	438.5	1800
D_0__Bacteria.D_1__Firmicutes.D_2__Clostridia.D_3__Clostridiales.D_4__Ruminococcaceae.D_5__Ruminococcaceae.UCG.002	-0.566032	-0.298157	-0.300198	-0.00204069	0.567774	0.742185	0.740672	0.997961	0.00188655	0.0135445	1.07488e-10	1.25402e-09	0	0.3387	1.231	1.419	2.044	8.907	0	175	598	661.8	958.2	3998
D_0__Bacteria.D_1__Firmicutes.D_2__Clostridia.D_3__Clostridiales.D_4__Ruminococcaceae.D_5__Ruminococcaceae.UCG.003	-0.539837	0.258176	0.258103	-7.33839e-05	0.582843	1.29457	1.29447	0.999927	0.02318	0.0940636	1.83546e-08	1.55736e-07	0	0	0.05803	0.09397	0.1705	0.3831	0	0	23	43.33	75.25	184
D_0__Bacteria.D_1__Firmicutes.D_2__Clostridia.D_3__Clostridiales.D_4__Ruminococcaceae.D_5__Ruminococcaceae.UCG.004	0.0523126	-0.00739053	-0.0412865	-0.033896	1.05371	0.992637	0.959554	0.966672	0.816995	0.875957	0.355563	0.474084	0	0	0	0.01829	0	0.423	0	0	0	9.427	0	234
D_0__Bacteria.D_1__Firmicutes.D_2__Clostridia.D_3__Clostridiales.D_4__Ruminococcaceae.D_5__Ruminococcaceae.UCG.005	-0.379437	-0.175494	-0.168213	0.00728089	0.684247	0.839042	0.845174	1.00731	0.0894594	0.250486	1.27846e-06	8.13568e-06	0	0.02684	0.4271	0.8745	0.6586	9.743	0	13.25	177.5	403.7	313.2	4607
D_0__Bacteria.D_1__Firmicutes.D_2__Clostridia.D_3__Clostridiales.D_4__Ruminococcaceae.D_5__Ruminococcaceae.UCG.007	-0.208947	-0.00558643	-0.203831	-0.198245	0.811438	0.994429	0.8156	0.820169	0.215429	0.427803	0.0539608	0.104924	0	0	0	0.005882	0.008731	0.05987	0	0	0	2.792	4	25
D_0__Bacteria.D_1__Firmicutes.D_2__Clostridia.D_3__Clostridiales.D_4__Ruminococcaceae.D_5__Ruminococcaceae.UCG.008	0.222444	0.126686	0.0302224	-0.0964636	1.24913	1.13506	1.03068	0.908043	0.450632	0.618553	0.0104941	0.0269572	0	0	0	0.03885	0.007038	0.4794	0	0	0	17.34	3.25	245
D_0__Bacteria.D_1__Firmicutes.D_2__Clostridia.D_3__Clostridiales.D_4__Ruminococcaceae.D_5__Ruminococcaceae.UCG.009	-0.333771	0.0700915	0.00363288	-0.0664586	0.716218	1.07261	1.00364	0.935702	0.820527	0.875957	0.00157409	0.00537495	0	0	0.002104	0.007211	0.007405	0.05586	0	0	1	3.344	4	25
D_0__Bacteria.D_1__Firmicutes.D_2__Clostridia.D_3__Clostridiales.D_4__Ruminococcaceae.D_5__Ruminococcaceae.UCG.010	-0.245661	-0.183027	-0.235244	-0.0522175	0.782187	0.832746	0.790378	0.949122	0.025773	0.103092	0.00111604	0.00390615	0	0.00384	0.07601	0.2105	0.3088	1.392	0	2	41	96.59	149.5	571
D_0__Bacteria.D_1__Firmicutes.D_2__Clostridia.D_3__Clostridiales.D_4__Ruminococcaceae.D_5__Ruminococcaceae.UCG.011	-0.3017	-0.429944	-0.265688	0.164256	0.73956	0.650546	0.766678	1.17852	0.00753351	0.0373166	0.00726353	0.0195557	0	0	0	0.009458	0.004059	0.1681	0	0	0	4.615	2	90
D_0__Bacteria.D_1__Firmicutes.D_2__Clostridia.D_3__Clostridiales.D_4__Ruminococcaceae.D_5__Ruminococcaceae.UCG.012	0.0100586	0.126022	0.0164584	-0.109564	1.01011	1.13431	1.01659	0.896225	0.0792334	0.226633	0.837026	0.875585	0	0	0	0.0003409	0	0.01478	0	0	0	0.125	0	5
D_0__Bacteria.D_1__Firmicutes.D_2__Clostridia.D_3__Clostridiales.D_4__Ruminococcaceae.D_5__Ruminococcaceae.UCG.013	-0.153605	-0.2889	-0.184956	0.103944	0.85761	0.749087	0.831141	1.10954	1.79333e-05	0.000264281	0.00177846	0.00592821	0.02096	0.3314	0.5149	0.6456	0.7284	4.455	11	136.2	235.5	289.2	325.2	2120
D_0__Bacteria.D_1__Firmicutes.D_2__Clostridia.D_3__Clostridiales.D_4__Ruminococcaceae.D_5__Ruminococcaceae.UCG.014	-0.365247	-0.463594	-0.246311	0.217282	0.694025	0.629019	0.781679	1.24269	0.00140934	0.0106653	0.000458933	0.00176029	0	0	0.8104	2.06	3.797	11.17	0	0	389.5	995.2	1668	5358
D_0__Bacteria.D_1__Firmicutes.D_2__Clostridia.D_3__Clostridiales.D_4__Ruminococcaceae.D_5__Ruminococcaceae.V9D2013.group	-0.213612	0.125768	0.14255	0.0167815	0.807661	1.13402	1.15321	1.01692	0.397361	0.599624	0.0239538	0.0519928	0	0	0	0.00162	0.001843	0.0148	0	0	0	0.7708	1	9
D_0__Bacteria.D_1__Firmicutes.D_2__Clostridia.D_3__Clostridiales.D_4__Ruminococcaceae.D_5__Ruminococcus.1	0.0796082	0.112764	0.121186	0.00842268	1.08286	1.11937	1.12884	1.00846	0.25726	0.458894	0.233263	0.338413	0.004898	0.3981	1.122	1.711	2.502	6.639	2	227	495	766.6	1044	2574
D_0__Bacteria.D_1__Firmicutes.D_2__Clostridia.D_3__Clostridiales.D_4__Ruminococcaceae.D_5__Ruminococcus.2	0.0647097	0.23868	0.00536798	-0.233312	1.06685	1.26957	1.00538	0.791906	0.116121	0.292917	0.541266	0.628856	0	0	0.8037	2.866	5.567	13.03	0	0	362.5	1287	2566	4965
D_0__Bacteria.D_1__Firmicutes.D_2__Clostridia.D_3__Clostridiales.D_4__Ruminococcaceae.D_5__Subdoligranulum	-0.213358	-0.150422	-0.124442	0.0259797	0.807867	0.860345	0.882989	1.02632	0.131882	0.318335	0.00134167	0.00463786	0	2.472	3.652	4.212	5.494	13.75	0	1034	1752	1945	2404	6962
D_0__Bacteria.D_1__Firmicutes.D_2__Clostridia.D_3__Clostridiales.D_4__Ruminococcaceae.D_5__.Eubacterium..coprostanoligenes.group	0.00716015	-0.530416	-0.557641	-0.0272245	1.00719	0.58836	0.572558	0.973143	1.15852e-06	4.05031e-05	0.936544	0.960558	0.002449	0.4875	0.8413	1.384	1.879	6.564	1	226	401	650.8	916.8	3778
D_0__Bacteria.D_1__Firmicutes.D_2__Clostridia.D_3__Clostridiales.D_4__Ruminococcaceae.D_5__uncultured	-0.268842	-0.265609	-0.292223	-0.0266142	0.764264	0.766739	0.746602	0.973737	2.96104e-05	0.000414545	3.44471e-06	2.00941e-05	0.01795	0.418	0.6175	0.784	0.9548	3.639	9	188.5	295	357.8	395.2	1948
D_0__Bacteria.D_1__Firmicutes.D_2__Clostridia.D_3__Clostridiales.D_4__Ruminococcaceae.Other	-0.315288	-0.592375	-0.404866	0.187509	0.729579	0.553012	0.667066	1.20624	1.30189e-06	4.05031e-05	0.000491292	0.00185894	0	0.01838	0.03804	0.05145	0.0586	0.3676	0	8.75	17.5	23.31	28.25	165
D_0__Bacteria.D_1__Firmicutes.D_2__Clostridia.D_3__Clostridiales.D_4__Syntrophomonadaceae.D_5__Syntrophomonas	0.0142393	-0.0495018	-0.1025	-0.052998	1.01434	0.951703	0.902578	0.948382	0.14721	0.343489	0.736196	0.805215	0	0	0	9.453e-05	0	0.003736	0	0	0	0.05208	0	2
D_0__Bacteria.D_1__Firmicutes.D_2__Clostridia.D_3__Clostridiales.D_4__Syntrophomonadaceae.Other	0.0248815	-0.0519068	0.048385	0.100292	1.02519	0.949417	1.04957	1.10549	0.460147	0.621145	0.703814	0.785132	0	0	0	0.0002795	0	0.006576	0	0	0	0.1458	0	4
D_0__Bacteria.D_1__Firmicutes.D_2__Clostridia.D_3__Clostridiales.Other.Other	-0.00809645	-0.489662	-0.369535	0.120126	0.991936	0.612834	0.691055	1.12764	0.0338294	0.128003	0.958807	0.973315	0	0	0.003813	0.006705	0.01065	0.03128	0	0	2	3.177	5	16
D_0__Bacteria.D_1__Firmicutes.D_2__Clostridia.D_3__Thermoanaerobacterales.D_4__Thermoanaerobacteraceae.D_5__Gelria	-0.120984	0.069835	0.155276	0.0854405	0.886048	1.07233	1.16798	1.0892	0.365005	0.57609	0.175949	0.273699	0	0	0	0.003121	0.001847	0.04592	0	0	0	1.729	1	28
D_0__Bacteria.D_1__Firmicutes.D_2__Erysipelotrichia.D_3__Erysipelotrichales.D_4__Erysipelotrichaceae.D_5__Asteroleplasma	-0.1591	0.356923	0.266658	-0.0902648	0.852911	1.42893	1.30559	0.913689	0.0159301	0.0675824	0.123798	0.210081	0	0	0	0.1028	0	4.791	0	0	0	35.81	0	1756
D_0__Bacteria.D_1__Firmicutes.D_2__Erysipelotrichia.D_3__Erysipelotrichales.D_4__Erysipelotrichaceae.D_5__Bulleidia	0.151566	0.0167565	-0.0705732	-0.0873296	1.16365	1.0169	0.93186	0.916375	0.388287	0.599351	0.00677368	0.0184831	0	0	0	0.0001616	0	0.002847	0	0	0	0.07292	0	1
D_0__Bacteria.D_1__Firmicutes.D_2__Erysipelotrichia.D_3__Erysipelotrichales.D_4__Erysipelotrichaceae.D_5__Candidatus.Stoquefichus	0.314999	0.0946025	0.166977	0.0723744	1.37026	1.09922	1.18173	1.07506	0.542147	0.668727	0.0121165	0.0300231	0	0	0	0.005623	0.002511	0.09999	0	0	0	2.302	1	35
D_0__Bacteria.D_1__Firmicutes.D_2__Erysipelotrichia.D_3__Erysipelotrichales.D_4__Erysipelotrichaceae.D_5__Catenibacterium	0.11012	-0.148351	-0.0756556	0.0726952	1.11641	0.862129	0.927135	1.0754	0.288817	0.494988	0.151388	0.243613	0	0	0	0.2678	0	5.726	0	0	0	118.3	0	3121
D_0__Bacteria.D_1__Firmicutes.D_2__Erysipelotrichia.D_3__Erysipelotrichales.D_4__Erysipelotrichaceae.D_5__Dielma	0.022071	-0.10189	-0.280469	-0.178579	1.02232	0.903129	0.75543	0.836458	0.10635	0.280605	0.83806	0.875585	0	0	0.0007867	0.003072	0.003856	0.02707	0	0	0.5	1.396	2	13
D_0__Bacteria.D_1__Firmicutes.D_2__Erysipelotrichia.D_3__Erysipelotrichales.D_4__Erysipelotrichaceae.D_5__Erysipelatoclostridium	0.601491	-0.459504	-0.12483	0.334675	1.82484	0.631597	0.882647	1.39749	0.00210498	0.0147349	2.10143e-07	1.54842e-06	0	0.002068	0.01138	0.07346	0.04358	1.132	0	1	5.5	29.74	19	440
D_0__Bacteria.D_1__Firmicutes.D_2__Erysipelotrichia.D_3__Erysipelotrichales.D_4__Erysipelotrichaceae.D_5__Erysipelotrichaceae.UCG.003	0.955449	-0.592765	-0.251991	0.340774	2.59984	0.552797	0.777251	1.40604	6.0699e-08	3.39915e-06	7.69078e-21	3.07631e-19	0.006684	0.234	0.6727	1.203	1.707	6.036	3	100.5	315	569.7	817.8	3247
D_0__Bacteria.D_1__Firmicutes.D_2__Erysipelotrichia.D_3__Erysipelotrichales.D_4__Erysipelotrichaceae.D_5__Erysipelotrichaceae.UCG.004	-0.194125	0.466605	0.308231	-0.158373	0.823555	1.59457	1.36102	0.853531	0.00576905	0.0314376	0.0993782	0.173912	0	0	0	0.002987	0	0.0764	0	0	0	1.188	0	28
D_0__Bacteria.D_1__Firmicutes.D_2__Erysipelotrichia.D_3__Erysipelotrichales.D_4__Erysipelotrichaceae.D_5__Erysipelotrichaceae.UCG.006	0.037127	0.0167565	-0.0362415	-0.052998	1.03782	1.0169	0.964407	0.948382	0.454306	0.618553	0.291055	0.403443	0	0	0	4.973e-05	0	0.002956	0	0	0	0.02083	0	1
D_0__Bacteria.D_1__Firmicutes.D_2__Erysipelotrichia.D_3__Erysipelotrichales.D_4__Erysipelotrichaceae.D_5__Erysipelotrichaceae.UCG.007	0.194512	0.0272712	0.0437589	0.0164877	1.21472	1.02765	1.04473	1.01662	0.955687	0.959113	0.107377	0.18559	0	0	0	0.00112	0.001889	0.01567	0	0	0	0.5104	1	7
D_0__Bacteria.D_1__Firmicutes.D_2__Erysipelotrichia.D_3__Erysipelotrichales.D_4__Erysipelotrichaceae.D_5__Faecalitalea	-0.125665	-0.0262512	-0.0792492	-0.052998	0.881911	0.97409	0.92381	0.948382	0.726198	0.816608	0.129294	0.21549	0	0	0	0.0006428	0	0.009803	0	0	0	0.3021	0	5
D_0__Bacteria.D_1__Firmicutes.D_2__Erysipelotrichia.D_3__Erysipelotrichales.D_4__Erysipelotrichaceae.D_5__Holdemanella	0.349419	-0.14659	0.000908699	0.147499	1.41824	0.863648	1.00091	1.15893	0.104925	0.2798	5.4811e-07	3.83677e-06	0	0	0.1028	0.6799	0.7058	4.866	0	0	46	309.6	276.8	2406
D_0__Bacteria.D_1__Firmicutes.D_2__Erysipelotrichia.D_3__Erysipelotrichales.D_4__Erysipelotrichaceae.D_5__Holdemania	-0.414629	-0.253065	-0.225646	0.027419	0.660585	0.776417	0.798	1.0278	0.121671	0.297881	0.000266443	0.00108122	0	0.001429	0.008477	0.01194	0.01857	0.05414	0	0.75	4	5.656	9	26
D_0__Bacteria.D_1__Firmicutes.D_2__Erysipelotrichia.D_3__Erysipelotrichales.D_4__Erysipelotrichaceae.D_5__Incertae.Sedis	0.067182	0.0658134	-0.373256	-0.439069	1.06949	1.06803	0.688489	0.644636	0.0082222	0.0384924	0.579311	0.667519	0	0	0.003909	0.07859	0.01449	1.201	0	0	2	36.09	6	630
D_0__Bacteria.D_1__Firmicutes.D_2__Erysipelotrichia.D_3__Erysipelotrichales.D_4__Erysipelotrichaceae.D_5__Turicibacter	0.396219	-0.127162	-0.150958	-0.0237955	1.4862	0.880591	0.859884	0.976485	0.516213	0.64816	0.000859241	0.00304541	0	0	0.0132	0.1391	0.09627	1.107	0	0	6	65.27	39	552
D_0__Bacteria.D_1__Firmicutes.D_2__Erysipelotrichia.D_3__Erysipelotrichales.D_4__Erysipelotrichaceae.D_5__uncultured	0.254166	0.21493	0.0731827	-0.141747	1.28939	1.23977	1.07593	0.867841	0.140227	0.332741	0.00528438	0.0149457	0	0	0.003418	0.03411	0.03511	0.4531	0	0	1.5	18.07	17	284
D_0__Bacteria.D_1__Firmicutes.D_2__Erysipelotrichia.D_3__Erysipelotrichales.D_4__Erysipelotrichaceae.Other	0.186287	-0.136203	-0.205893	-0.0696903	1.20477	0.872666	0.81392	0.932683	0.0533456	0.179606	0.00857139	0.022857	0	0	0	0.008966	0.002292	0.1509	0	0	0	4.542	1	91
D_0__Bacteria.D_1__Firmicutes.D_2__Negativicutes.D_3__Selenomonadales.D_4__Acidaminococcaceae.D_5__Acidaminococcus	-0.150367	0.12542	0.137561	0.0121412	0.860392	1.13362	1.14747	1.01222	0.107231	0.280605	0.0111159	0.0280401	0	0	0	0.1686	0	3.189	0	0	0	89.55	0	2027
D_0__Bacteria.D_1__Firmicutes.D_2__Negativicutes.D_3__Selenomonadales.D_4__Acidaminococcaceae.D_5__Phascolarctobacterium	-0.250592	0.00808948	0.0726324	0.0645429	0.77834	1.00812	1.07534	1.06667	0.626627	0.731065	0.000332093	0.00130966	0	0	0	0.401	0.157	4.684	0	0	0	185.9	76.75	2696
D_0__Bacteria.D_1__Firmicutes.D_2__Negativicutes.D_3__Selenomonadales.D_4__Veillonellaceae.D_5__Allisonella	-0.06791	-0.0705559	-0.0202617	0.0502942	0.934345	0.931876	0.979942	1.05158	0.44381	0.618553	0.14515	0.236291	0	0	0	0.01157	0	0.1343	0	0	0	5.719	0	67
D_0__Bacteria.D_1__Firmicutes.D_2__Negativicutes.D_3__Selenomonadales.D_4__Veillonellaceae.D_5__Anaeroglobus	0.05509	-0.125552	-0.0755553	0.0499969	1.05664	0.88201	0.927228	1.05127	0.304546	0.513692	0.408012	0.512302	0	0	0	0.0004306	0	0.02492	0	0	0	0.1562	0	9
D_0__Bacteria.D_1__Firmicutes.D_2__Negativicutes.D_3__Selenomonadales.D_4__Veillonellaceae.D_5__Dialister	-0.724927	-0.436608	-0.422931	0.0136765	0.48436	0.646225	0.655124	1.01377	0.000648339	0.00585596	2.83338e-10	3.17338e-09	0	0.02042	2.234	2.989	4.544	17.42	0	7.75	897	1345	2166	6292
D_0__Bacteria.D_1__Firmicutes.D_2__Negativicutes.D_3__Selenomonadales.D_4__Veillonellaceae.D_5__Megamonas	-0.0086485	-0.0519068	-0.0705732	-0.0186664	0.991389	0.949417	0.93186	0.981507	0.181376	0.390656	0.786827	0.849932	0	0	0	3.927e-05	0	0.002032	0	0	0	0.02083	0	1
D_0__Bacteria.D_1__Firmicutes.D_2__Negativicutes.D_3__Selenomonadales.D_4__Veillonellaceae.D_5__Megasphaera	-0.0647202	0.0438597	0.09146	0.0476004	0.93733	1.04484	1.09577	1.04875	0.548227	0.669106	0.341678	0.459951	0	0	0	0.01178	0	0.29	0	0	0	5.021	0	138
D_0__Bacteria.D_1__Firmicutes.D_2__Negativicutes.D_3__Selenomonadales.D_4__Veillonellaceae.D_5__Selenomonas.3	0.0829025	0.0854197	-0.0019099	-0.0873296	1.08644	1.08917	0.998092	0.916375	0.21326	0.426521	0.0736601	0.134803	0	0	0	9.504e-05	0	0.009124	0	0	0	0.04167	0	4
D_0__Bacteria.D_1__Firmicutes.D_2__Negativicutes.D_3__Selenomonadales.D_4__Veillonellaceae.D_5__Veillonella	-0.37236	-0.268297	-0.377576	-0.109279	0.689106	0.764681	0.685521	0.89648	0.0507507	0.177628	0.00442419	0.0131785	0	0.003701	0.00838	0.1383	0.0611	2.179	0	2	4	63.79	28.5	707
D_0__Bacteria.D_1__Firmicutes.D_2__Negativicutes.D_3__Selenomonadales.D_4__Veillonellaceae.D_5__uncultured	-0.0392439	0.170275	0.166143	-0.00413238	0.961516	1.18563	1.18074	0.995876	0.122344	0.297881	0.607644	0.697296	0	0	0	0.01124	0	0.3885	0	0	0	4.021	0	169
D_0__Bacteria.D_1__Firmicutes.Other.Other.Other.Other	-0.0321874	-0.0528834	-0.0453279	0.00755554	0.968325	0.948491	0.955684	1.00758	0.611828	0.722834	0.493834	0.594131	0	0	0	0.0005321	0	0.01042	0	0	0	0.25	0	6
D_0__Bacteria.D_1__Fusobacteria.D_2__Fusobacteriia.D_3__Fusobacteriales.D_4__CFT112H7.D_5__uncultured.bacterium	-0.0086485	0.0510881	0.0324217	-0.0186664	0.991389	1.05242	1.03295	0.981507	0.419892	0.611235	0.786157	0.849932	0	0	0	6.158e-05	0	0.003613	0	0	0	0.02083	0	1
D_0__Bacteria.D_1__Fusobacteria.D_2__Fusobacteriia.D_3__Fusobacteriales.D_4__Fusobacteriaceae.D_5__Fusobacterium	-0.0915405	0.105309	-0.0158798	-0.121189	0.912524	1.11105	0.984246	0.885867	0.593396	0.708458	0.384133	0.493381	0	0	0	0.008384	0	0.2818	0	0	0	2.99	0	99
D_0__Bacteria.D_1__Fusobacteria.D_2__Fusobacteriia.D_3__Fusobacteriales.D_4__Leptotrichiaceae.D_5__Leptotrichia	-0.0086485	-0.0862384	-0.0705732	0.0156653	0.991389	0.917375	0.93186	1.01579	0.250853	0.453153	0.84667	0.878029	0	0	0	8.492e-05	0	0.002101	0	0	0	0.04167	0	1
D_0__Bacteria.D_1__Lentisphaerae.D_2__Lentisphaeria.D_3__Victivallales.D_4__Victivallaceae.D_5__Victivallis	-0.481307	1.05517	1.20646	0.151284	0.617975	2.87247	3.34163	1.16333	7.69753e-07	3.07901e-05	0.0107046	0.027248	0	0	0	0.02823	0.01218	0.4751	0	0	0	11.65	5.25	187
D_0__Bacteria.D_1__Proteobacteria.D_2__Alphaproteobacteria.D_3__Rhizobiales.D_4__Brucellaceae.D_5__Ochrobactrum	-0.0086485	0.0167565	-0.0362415	-0.052998	0.991389	1.0169	0.964407	0.948382	0.427624	0.611235	0.797843	0.849932	0	0	0	4.409e-05	0	0.002228	0	0	0	0.02083	0	1
D_0__Bacteria.D_1__Proteobacteria.D_2__Alphaproteobacteria.D_3__Rhodospirillales.D_4__Acetobacteraceae.D_5__Gluconobacter	0.070657	0.0167565	0.048385	0.0316286	1.07321	1.0169	1.04957	1.03213	0.548906	0.669106	0.0556296	0.106687	0	0	0	5.021e-05	0	0.00482	0	0	0	0.02083	0	2
D_0__Bacteria.D_1__Proteobacteria.D_2__Alphaproteobacteria.D_3__Rhodospirillales.D_4__Rhodospirillaceae.D_5__Thalassospira	-0.596187	0.585157	0.891995	0.306838	0.550908	1.79527	2.43999	1.35912	0.00017796	0.00191649	0.000651709	0.00240103	0	0	0.001932	0.06014	0.04174	1.069	0	0	1	27.89	19	446
D_0__Bacteria.D_1__Proteobacteria.D_2__Alphaproteobacteria.D_3__Rhodospirillales.D_4__Rhodospirillaceae.D_5__uncultured	-0.431683	0.393047	0.461635	0.0685877	0.649415	1.48149	1.58667	1.07099	0.0292089	0.112034	0.00490073	0.0141464	0	0	0	0.02962	0	0.8431	0	0	0	11.2	0	309
D_0__Bacteria.D_1__Proteobacteria.D_2__Alphaproteobacteria.D_3__Rickettsiales.D_4__Mitochondria.Other	-0.1002	0.0854197	0.0324217	-0.052998	0.904657	1.08917	1.03295	0.948382	0.400463	0.599624	0.0556166	0.106687	0	0	0	0.0001305	0	0.002449	0	0	0	0.0625	0	1
D_0__Bacteria.D_1__Proteobacteria.D_2__Alphaproteobacteria.D_3__Sphingomonadales.D_4__Sphingomonadaceae.D_5__Sphingomonas	-0.0086485	0.0167565	-0.0362415	-0.052998	0.991389	1.0169	0.964407	0.948382	0.426278	0.611235	0.797472	0.849932	0	0	0	4.84e-05	0	0.002812	0	0	0	0.02083	0	1
D_0__Bacteria.D_1__Proteobacteria.D_2__Betaproteobacteria.D_3__Burkholderiales.D_4__Alcaligenaceae.D_5__Parasutterella	-0.547172	0.520752	0.485602	-0.0351504	0.578584	1.68329	1.62515	0.96546	0.000125862	0.00146839	1.5929e-06	9.69589e-06	0	0.001849	0.01504	0.1557	0.1794	1.494	0	1	6	74.44	78.5	656
D_0__Bacteria.D_1__Proteobacteria.D_2__Betaproteobacteria.D_3__Burkholderiales.D_4__Alcaligenaceae.D_5__Sutterella	-1.03006	1.65462	1.97821	0.323592	0.356986	5.23108	7.22979	1.38208	3.7759e-11	1.05725e-08	6.27337e-06	3.37797e-05	0	0.008918	0.08312	0.3496	0.4497	2.582	0	4	38.5	151.5	204.2	1123
D_0__Bacteria.D_1__Proteobacteria.D_2__Betaproteobacteria.D_3__Burkholderiales.D_4__Burkholderiaceae.D_5__Lautropia	0.037127	0.0510881	-0.0019099	-0.052998	1.03782	1.05242	0.998092	0.948382	0.549623	0.669106	0.407235	0.512302	0	0	0	8.182e-05	0	0.002189	0	0	0	0.04167	0	1
D_0__Bacteria.D_1__Proteobacteria.D_2__Betaproteobacteria.D_3__Burkholderiales.D_4__Comamonadaceae.D_5__Comamonas	-0.0086485	0.0167565	0.0667534	0.0499969	0.991389	1.0169	1.06903	1.05127	0.236087	0.443654	0.793769	0.849932	0	0	0	4.536e-05	0	0.002386	0	0	0	0.02083	0	1
D_0__Bacteria.D_1__Proteobacteria.D_2__Betaproteobacteria.D_3__Burkholderiales.D_4__Comamonadaceae.D_5__Delftia	-0.0086485	-0.0519068	-0.0705732	-0.0186664	0.991389	0.949417	0.93186	0.981507	0.240455	0.443818	0.805167	0.853965	0	0	0	4.04e-05	0	0.002024	0	0	0	0.02083	0	1
D_0__Bacteria.D_1__Proteobacteria.D_2__Betaproteobacteria.D_3__Burkholderiales.D_4__Oxalobacteraceae.D_5__Oxalobacter	-0.141604	0.182471	0.124603	-0.0578687	0.867965	1.20018	1.1327	0.943774	0.167775	0.378846	0.0784501	0.141716	0	0	0	0.009425	0.002747	0.1255	0	0	0	3.885	1.25	58
D_0__Bacteria.D_1__Proteobacteria.D_2__Betaproteobacteria.D_3__Burkholderiales.D_4__Oxalobacteraceae.D_5__Undibacterium	-0.0492261	-0.0294488	-0.028388	0.00106088	0.951966	0.970981	0.972011	1.00106	0.85508	0.900084	0.313657	0.428409	0	0	0	0.001462	0	0.03781	0	0	0	0.8854	0	23
D_0__Bacteria.D_1__Proteobacteria.D_2__Betaproteobacteria.D_3__Neisseriales.D_4__Neisseriaceae.D_5__Eikenella	-0.054424	0.0510881	-0.0019099	-0.052998	0.94703	1.05242	0.998092	0.948382	0.507953	0.645508	0.197356	0.297096	0	0	0	0.0001171	0	0.003436	0	0	0	0.04167	0	1
D_0__Bacteria.D_1__Proteobacteria.D_2__Betaproteobacteria.D_3__Neisseriales.D_4__Neisseriaceae.D_5__Neisseria	-0.0208941	0.0932733	-0.1552	-0.248473	0.979323	1.09776	0.856244	0.779991	0.103874	0.279661	0.825857	0.872604	0	0	0	0.0009175	0	0.02405	0	0	0	0.3958	0	7
D_0__Bacteria.D_1__Proteobacteria.D_2__Betaproteobacteria.D_3__Nitrosomonadales.D_4__Nitrosomonadaceae.D_5__Nitrosomonas	0.0600148	-0.0519068	-0.0362415	0.0156653	1.06185	0.949417	0.964407	1.01579	0.372274	0.582328	0.0536232	0.104924	0	0	0	7.7e-05	0	0.00277	0	0	0	0.03125	0	1
D_0__Bacteria.D_1__Proteobacteria.D_2__Deltaproteobacteria.D_3__Desulfovibrionales.D_4__Desulfovibrionaceae.D_5__Bilophila	0.0718828	-0.0398094	-0.0160344	0.023775	1.07453	0.960973	0.984093	1.02406	0.927172	0.937214	0.3936	0.502239	0	0	0	0.0003717	0	0.01016	0	0	0	0.1771	0	5
D_0__Bacteria.D_1__Proteobacteria.D_2__Deltaproteobacteria.D_3__Desulfovibrionales.D_4__Desulfovibrionaceae.D_5__Desulfovibrio	-0.375325	0.391348	0.314789	-0.0765595	0.687066	1.47897	1.36997	0.926298	0.00307288	0.0195547	0.000183841	0.000779932	0	0.006234	0.1081	0.1904	0.2627	0.9297	0	2.75	50	85.02	129.2	413
D_0__Bacteria.D_1__Proteobacteria.D_2__Epsilonproteobacteria.D_3__Campylobacterales.D_4__Campylobacteraceae.D_5__Campylobacter	0.0399562	-0.0605828	-0.0344028	0.02618	1.04077	0.941216	0.966182	1.02653	0.879891	0.909113	0.683646	0.765683	0	0	0	0.0005791	0	0.01051	0	0	0	0.2708	0	5
D_0__Bacteria.D_1__Proteobacteria.D_2__Gammaproteobacteria.D_3__Aeromonadales.D_4__Aeromonadaceae.D_5__Aeromonas	0.0471181	0.178156	0.112576	-0.0655796	1.04825	1.19501	1.11916	0.936524	0.11087	0.282216	0.496524	0.594131	0	0	0	0.0002763	0	0.0109	0	0	0	0.1458	0	6
D_0__Bacteria.D_1__Proteobacteria.D_2__Gammaproteobacteria.D_3__Aeromonadales.D_4__Succinivibrionaceae.D_5__Anaerobiospirillum	-0.00218694	0.135715	0.107356	-0.0283587	0.997815	1.14536	1.11333	0.97204	0.0983362	0.272615	0.967389	0.973839	0	0	0	0.0003058	0	0.01117	0	0	0	0.125	0	5
D_0__Bacteria.D_1__Proteobacteria.D_2__Gammaproteobacteria.D_3__B38.D_4__uncultured.bacterium.D_5__	0.0158426	-0.102202	-0.104905	-0.00270306	1.01597	0.902847	0.90041	0.997301	0.120581	0.297881	0.735341	0.805215	0	0	0	0.0001611	0	0.003937	0	0	0	0.08333	0	2
D_0__Bacteria.D_1__Proteobacteria.D_2__Gammaproteobacteria.D_3__Enterobacteriales.D_4__Enterobacteriaceae.D_5__Cronobacter	-0.0156583	0.02461	-0.0627196	-0.0873296	0.984464	1.02492	0.939207	0.916375	0.261712	0.460877	0.725231	0.802627	0	0	0	0.0002344	0	0.005882	0	0	0	0.1146	0	3
D_0__Bacteria.D_1__Proteobacteria.D_2__Gammaproteobacteria.D_3__Enterobacteriales.D_4__Enterobacteriaceae.D_5__Dickeya	-0.0391972	0.0167565	0.0439131	0.0271567	0.961561	1.0169	1.04489	1.02753	0.717142	0.812954	0.377274	0.491333	0	0	0	0.0002538	0	0.0109	0	0	0	0.1354	0	6
D_0__Bacteria.D_1__Proteobacteria.D_2__Gammaproteobacteria.D_3__Enterobacteriales.D_4__Enterobacteriaceae.D_5__Enterobacter	-0.316613	-0.204099	-0.231866	-0.0277665	0.728613	0.815381	0.793052	0.972615	0.177387	0.388035	0.00498057	0.0142302	0	0	0	0.005104	0.006255	0.05489	0	0	0	2.406	3	28
D_0__Bacteria.D_1__Proteobacteria.D_2__Gammaproteobacteria.D_3__Enterobacteriales.D_4__Enterobacteriaceae.D_5__Escherichia.Shigella	-0.463491	-0.48568	-0.12756	0.35812	0.629083	0.615279	0.880241	1.43064	0.00126923	0.00987175	4.62395e-05	0.000215784	0	0.003746	0.03126	0.4691	0.2368	5.898	0	1.75	15.5	216.3	106	3157
D_0__Bacteria.D_1__Proteobacteria.D_2__Gammaproteobacteria.D_3__Enterobacteriales.D_4__Enterobacteriaceae.D_5__Klebsiella	-0.344775	-0.217352	0.0691567	0.286509	0.70838	0.804647	1.0716	1.33177	0.0799662	0.226633	0.00176609	0.00592821	0	0	0	0.04452	0.004398	0.8156	0	0	0	22.05	2	416
D_0__Bacteria.D_1__Proteobacteria.D_2__Gammaproteobacteria.D_3__Enterobacteriales.D_4__Enterobacteriaceae.D_5__Rahnella	0.037127	0.0167565	-0.0362415	-0.052998	1.03782	1.0169	0.964407	0.948382	0.4325	0.611235	0.276453	0.387034	0	0	0	3.495e-05	0	0.00176	0	0	0	0.02083	0	1
D_0__Bacteria.D_1__Proteobacteria.D_2__Gammaproteobacteria.D_3__Enterobacteriales.D_4__Enterobacteriaceae.D_5__Raoultella	0.0935447	0.000793164	0.0164584	0.0156653	1.09806	1.00079	1.01659	1.01579	0.941081	0.947851	0.0338834	0.0702767	0	0	0	0.0001343	0	0.004917	0	0	0	0.05208	0	2
D_0__Bacteria.D_1__Proteobacteria.D_2__Gammaproteobacteria.D_3__Enterobacteriales.D_4__Enterobacteriaceae.Other	-0.119978	-0.162127	-0.130197	0.0319301	0.88694	0.850333	0.877922	1.03245	0.296769	0.503608	0.181503	0.279235	0	0	0	0.002956	0.002148	0.04117	0	0	0	1.448	1	23
D_0__Bacteria.D_1__Proteobacteria.D_2__Gammaproteobacteria.D_3__Pasteurellales.D_4__Pasteurellaceae.D_5__Actinobacillus	-0.0528207	0.000793164	-0.0705732	-0.0713663	0.94855	1.00079	0.93186	0.931121	0.602988	0.715409	0.426651	0.523957	0	0	0	0.000207	0	0.004292	0	0	0	0.09375	0	2
D_0__Bacteria.D_1__Proteobacteria.D_2__Gammaproteobacteria.D_3__Pasteurellales.D_4__Pasteurellaceae.D_5__Aggregatibacter	-0.0394678	0.115279	0.143645	0.0283657	0.961301	1.12219	1.15447	1.02877	0.0658109	0.201905	0.451726	0.552329	0	0	0	0.0009271	0	0.03219	0	0	0	0.3958	0	15
D_0__Bacteria.D_1__Proteobacteria.D_2__Gammaproteobacteria.D_3__Pasteurellales.D_4__Pasteurellaceae.D_5__Haemophilus	-0.501977	0.293758	0.13901	-0.154748	0.605333	1.34146	1.14914	0.856631	0.110272	0.282216	2.55725e-05	0.000121361	0	0.002374	0.01667	0.1271	0.06346	2.062	0	1	7.5	63.06	34.25	1135
D_0__Bacteria.D_1__Proteobacteria.D_2__Gammaproteobacteria.D_3__Xanthomonadales.D_4__Xanthomonadaceae.D_5__Stenotrophomonas	0.0493726	0.0854197	0.0140534	-0.0713663	1.05061	1.08917	1.01415	0.931121	0.418562	0.611235	0.382185	0.493142	0	0	0	0.0001448	0	0.004292	0	0	0	0.0625	0	2
D_0__Bacteria.D_1__Proteobacteria.D_2__Gammaproteobacteria.Other.Other.Other	0.0477692	0.000793164	-0.0865365	-0.0873296	1.04893	1.00079	0.917102	0.916375	0.173153	0.387862	0.271612	0.384098	0	0	0	9.827e-05	0	0.00368	0	0	0	0.05208	0	2
D_0__Bacteria.D_1__Saccharibacteria.D_2__Unknown.Class.D_3__Unknown.Order.D_4__Unknown.Family.D_5__Candidatus.Saccharimonas	-0.0315363	-0.0175752	0.0324217	0.0499969	0.968956	0.982578	1.03295	1.05127	0.823661	0.875957	0.635129	0.725093	0	0	0	0.0002077	0	0.002675	0	0	0	0.09375	0	1
D_0__Bacteria.D_1__Saccharibacteria.D_2__uncultured.bacterium.D_3__.D_4__.D_5__	-0.0663735	-0.106623	-0.0771833	0.02944	0.935781	0.898864	0.92572	1.02988	0.815412	0.875957	0.637046	0.725093	0	0	0.001947	0.00324	0.004428	0.02492	0	0	1	1.406	2	9
D_0__Bacteria.D_1__Saccharibacteria.Other.Other.Other.Other	-0.0086485	0.0510881	-0.0019099	-0.052998	0.991389	1.05242	0.998092	0.948382	0.49405	0.631662	0.833585	0.875585	0	0	0	8.743e-05	0	0.002734	0	0	0	0.04167	0	1
D_0__Bacteria.D_1__Synergistetes.D_2__Synergistia.D_3__Synergistales.D_4__Synergistaceae.D_5__Cloacibacillus	-0.105862	-0.0194013	-0.107949	-0.0885474	0.899549	0.980786	0.897674	0.91526	0.487289	0.631662	0.17729	0.274261	0	0	0	0.0131	0.002479	0.1917	0	0	0	7.427	1	130
D_0__Bacteria.D_1__Tenericutes.D_2__Mollicutes.D_3__Anaeroplasmatales.D_4__Anaeroplasmataceae.D_5__Anaeroplasma	-0.088671	0.353089	0.259269	-0.0938197	0.915147	1.42346	1.29598	0.910447	0.0229161	0.0940636	0.404442	0.512302	0	0	0	0.002149	0	0.09044	0	0	0	1	0	43
D_0__Bacteria.D_1__Tenericutes.D_2__Mollicutes.D_3__Mollicutes.RF9.D_4__uncultured.bacterium.D_5__	-0.324674	-0.23477	-0.227394	0.00737587	0.722763	0.790753	0.796607	1.0074	0.000195766	0.00203017	5.74175e-09	5.35897e-08	0	0	0.1492	0.2587	0.4606	1.511	0	0	76	119.1	213	678
D_0__Bacteria.D_1__Tenericutes.D_2__Mollicutes.D_3__NB1.n.D_4__uncultured.bacterium.D_5__	-0.146682	0.572143	0.404148	-0.167994	0.863569	1.77206	1.49803	0.845359	0.000762115	0.00646643	0.227884	0.332331	0	0	0	0.01133	0	0.3441	0	0	0	4.458	0	124
D_0__Bacteria.D_1__Tenericutes.D_2__Mollicutes.D_3__NB1.n.Other.Other	-0.140629	0.304575	0.475488	0.170914	0.868811	1.35605	1.6088	1.18639	0.00418572	0.0247815	0.222743	0.327764	0	0	0	0.004684	0.002404	0.06496	0	0	0	2.177	1	33
D_0__Bacteria.D_1__Verrucomicrobia.D_2__Opitutae.D_3__Opitutae.vadinHA64.D_4__uncultured.bacterium.D_5__	-0.42001	0.410959	0.580139	0.16918	0.65704	1.50826	1.78629	1.18433	0.00335652	0.020885	0.00332675	0.0103499	0	0	0	0.006841	0.002294	0.191	0	0	0	2.708	1	70
D_0__Bacteria.D_1__Verrucomicrobia.D_2__Verrucomicrobiae.D_3__Verrucomicrobiales.D_4__Verrucomicrobiaceae.D_5__Akkermansia	-0.434533	-0.549697	-0.450124	0.099573	0.647567	0.577125	0.637549	1.1047	8.21183e-06	0.000150799	8.62255e-06	4.43891e-05	0	0	0.4836	1.317	1.45	17.02	0	0	213.5	571.9	686.8	6146
D_0__Bacteria.Other.Other.Other.Other.Other	0.0019937	0.0854197	0.15138	0.0659602	1.002	1.08917	1.16344	1.06818	0.329636	0.536616	0.980747	0.980747	0	0	0	0.0004147	0	0.00482	0	0	0	0.1979	0	2
