# Supplementary material for: Stool sampling and DNA isolation kits affect DNA quality and bacterial composition following 16S rRNA gene sequencing using MiSeq Illumina platform
Source: Sci Rep. 2019 Sep 25;9:13837. doi: 10.1038/s41598-019-49520-3 (PMC6761292; doi:10.1038/s41598-019-49520-3)
Supplement: Supplementary file 9 — Supplementary table S8 [file 41598_2019_49520_MOESM9_ESM.xls]

## Sheet: title page
Title page
Stool sampling and DNA isolation kits affect DNA quality and bacterial composition following 16S rRNA gene sequencing using MiSeq Illumina platform
Short title: Systematic assessment of stool sampling and DNA isolation kits.
Petra Videnska1, Kristyna Smerkova1, Barbora Zwinsova1, Vlad Popovici1, Lenka Micenkova1, Karel Sedlar2, Eva Budinska1*
1Research Centre for Toxic Compounds in the Environment, Masaryk University, Kamenice 5, 625 00 Brno, Czech Republic
2Department of Biomedical Engineering, Brno University of Technology, Technická 12, Brno, Czech Republic
videnska@recetox.muni.cz
k.smerkova@gmail.com
zwinsova@recetox.muni.cz
popovici@recetox.muni.cz
micenkova@recetox.muni.cz
sedlar@feec.vutbr.cz
budinska@recetox.muni.cz
*Corresponding author

## Sheet: Species
Supplementary table S8: Results of statistical testing of differential abundance by sampling or DNA isolation kit as assessed by mixed regression model with sampling and DNA isolation kit as fixed effect and individual as random effect, at the level of Species. Estimated model parameters and descriptive statistics are provided.	Supplementary table S7: Results of statistical testing of differential abundance by sampling or DNA isolation kit as assessed by mixed regression model with sampling and DNA isolation kit as fixed effect and individual as random effect, at the level of Genus. Estimated model parameters and descriptive statistics are provided.	Supplementary table S7: Results of statistical testing of differential abundance by sampling or DNA isolation kit as assessed by mixed regression model with sampling and DNA isolation kit as fixed effect and individual as random effect, at the level of Genus. Estimated model parameters and descriptive statistics are provided.	Supplementary table S7: Results of statistical testing of differential abundance by sampling or DNA isolation kit as assessed by mixed regression model with sampling and DNA isolation kit as fixed effect and individual as random effect, at the level of Genus. Estimated model parameters and descriptive statistics are provided.	Supplementary table S7: Results of statistical testing of differential abundance by sampling or DNA isolation kit as assessed by mixed regression model with sampling and DNA isolation kit as fixed effect and individual as random effect, at the level of Genus. Estimated model parameters and descriptive statistics are provided.	Supplementary table S7: Results of statistical testing of differential abundance by sampling or DNA isolation kit as assessed by mixed regression model with sampling and DNA isolation kit as fixed effect and individual as random effect, at the level of Genus. Estimated model parameters and descriptive statistics are provided.	Supplementary table S7: Results of statistical testing of differential abundance by sampling or DNA isolation kit as assessed by mixed regression model with sampling and DNA isolation kit as fixed effect and individual as random effect, at the level of Genus. Estimated model parameters and descriptive statistics are provided.	Supplementary table S7: Results of statistical testing of differential abundance by sampling or DNA isolation kit as assessed by mixed regression model with sampling and DNA isolation kit as fixed effect and individual as random effect, at the level of Genus. Estimated model parameters and descriptive statistics are provided.	Supplementary table S7: Results of statistical testing of differential abundance by sampling or DNA isolation kit as assessed by mixed regression model with sampling and DNA isolation kit as fixed effect and individual as random effect, at the level of Genus. Estimated model parameters and descriptive statistics are provided.	Supplementary table S7: Results of statistical testing of differential abundance by sampling or DNA isolation kit as assessed by mixed regression model with sampling and DNA isolation kit as fixed effect and individual as random effect, at the level of Genus. Estimated model parameters and descriptive statistics are provided.	Supplementary table S7: Results of statistical testing of differential abundance by sampling or DNA isolation kit as assessed by mixed regression model with sampling and DNA isolation kit as fixed effect and individual as random effect, at the level of Genus. Estimated model parameters and descriptive statistics are provided.	Supplementary table S7: Results of statistical testing of differential abundance by sampling or DNA isolation kit as assessed by mixed regression model with sampling and DNA isolation kit as fixed effect and individual as random effect, at the level of Genus. Estimated model parameters and descriptive statistics are provided.	Supplementary table S7: Results of statistical testing of differential abundance by sampling or DNA isolation kit as assessed by mixed regression model with sampling and DNA isolation kit as fixed effect and individual as random effect, at the level of Genus. Estimated model parameters and descriptive statistics are provided.	Supplementary table S7: Results of statistical testing of differential abundance by sampling or DNA isolation kit as assessed by mixed regression model with sampling and DNA isolation kit as fixed effect and individual as random effect, at the level of Genus. Estimated model parameters and descriptive statistics are provided.	Supplementary table S7: Results of statistical testing of differential abundance by sampling or DNA isolation kit as assessed by mixed regression model with sampling and DNA isolation kit as fixed effect and individual as random effect, at the level of Genus. Estimated model parameters and descriptive statistics are provided.	Supplementary table S7: Results of statistical testing of differential abundance by sampling or DNA isolation kit as assessed by mixed regression model with sampling and DNA isolation kit as fixed effect and individual as random effect, at the level of Genus. Estimated model parameters and descriptive statistics are provided.	Supplementary table S7: Results of statistical testing of differential abundance by sampling or DNA isolation kit as assessed by mixed regression model with sampling and DNA isolation kit as fixed effect and individual as random effect, at the level of Genus. Estimated model parameters and descriptive statistics are provided.	Supplementary table S7: Results of statistical testing of differential abundance by sampling or DNA isolation kit as assessed by mixed regression model with sampling and DNA isolation kit as fixed effect and individual as random effect, at the level of Genus. Estimated model parameters and descriptive statistics are provided.	Supplementary table S7: Results of statistical testing of differential abundance by sampling or DNA isolation kit as assessed by mixed regression model with sampling and DNA isolation kit as fixed effect and individual as random effect, at the level of Genus. Estimated model parameters and descriptive statistics are provided.	Supplementary table S7: Results of statistical testing of differential abundance by sampling or DNA isolation kit as assessed by mixed regression model with sampling and DNA isolation kit as fixed effect and individual as random effect, at the level of Genus. Estimated model parameters and descriptive statistics are provided.	Supplementary table S7: Results of statistical testing of differential abundance by sampling or DNA isolation kit as assessed by mixed regression model with sampling and DNA isolation kit as fixed effect and individual as random effect, at the level of Genus. Estimated model parameters and descriptive statistics are provided.	Supplementary table S7: Results of statistical testing of differential abundance by sampling or DNA isolation kit as assessed by mixed regression model with sampling and DNA isolation kit as fixed effect and individual as random effect, at the level of Genus. Estimated model parameters and descriptive statistics are provided.	Supplementary table S7: Results of statistical testing of differential abundance by sampling or DNA isolation kit as assessed by mixed regression model with sampling and DNA isolation kit as fixed effect and individual as random effect, at the level of Genus. Estimated model parameters and descriptive statistics are provided.	Supplementary table S7: Results of statistical testing of differential abundance by sampling or DNA isolation kit as assessed by mixed regression model with sampling and DNA isolation kit as fixed effect and individual as random effect, at the level of Genus. Estimated model parameters and descriptive statistics are provided.	Supplementary table S7: Results of statistical testing of differential abundance by sampling or DNA isolation kit as assessed by mixed regression model with sampling and DNA isolation kit as fixed effect and individual as random effect, at the level of Genus. Estimated model parameters and descriptive statistics are provided.	Supplementary table S7: Results of statistical testing of differential abundance by sampling or DNA isolation kit as assessed by mixed regression model with sampling and DNA isolation kit as fixed effect and individual as random effect, at the level of Genus. Estimated model parameters and descriptive statistics are provided.	Supplementary table S7: Results of statistical testing of differential abundance by sampling or DNA isolation kit as assessed by mixed regression model with sampling and DNA isolation kit as fixed effect and individual as random effect, at the level of Genus. Estimated model parameters and descriptive statistics are provided.	Supplementary table S7: Results of statistical testing of differential abundance by sampling or DNA isolation kit as assessed by mixed regression model with sampling and DNA isolation kit as fixed effect and individual as random effect, at the level of Genus. Estimated model parameters and descriptive statistics are provided.	Supplementary table S7: Results of statistical testing of differential abundance by sampling or DNA isolation kit as assessed by mixed regression model with sampling and DNA isolation kit as fixed effect and individual as random effect, at the level of Genus. Estimated model parameters and descriptive statistics are provided.	Supplementary table S7: Results of statistical testing of differential abundance by sampling or DNA isolation kit as assessed by mixed regression model with sampling and DNA isolation kit as fixed effect and individual as random effect, at the level of Genus. Estimated model parameters and descriptive statistics are provided.	Supplementary table S7: Results of statistical testing of differential abundance by sampling or DNA isolation kit as assessed by mixed regression model with sampling and DNA isolation kit as fixed effect and individual as random effect, at the level of Genus. Estimated model parameters and descriptive statistics are provided.	Supplementary table S7: Results of statistical testing of differential abundance by sampling or DNA isolation kit as assessed by mixed regression model with sampling and DNA isolation kit as fixed effect and individual as random effect, at the level of Genus. Estimated model parameters and descriptive statistics are provided.	Supplementary table S7: Results of statistical testing of differential abundance by sampling or DNA isolation kit as assessed by mixed regression model with sampling and DNA isolation kit as fixed effect and individual as random effect, at the level of Genus. Estimated model parameters and descriptive statistics are provided.	Supplementary table S7: Results of statistical testing of differential abundance by sampling or DNA isolation kit as assessed by mixed regression model with sampling and DNA isolation kit as fixed effect and individual as random effect, at the level of Genus. Estimated model parameters and descriptive statistics are provided.	Supplementary table S7: Results of statistical testing of differential abundance by sampling or DNA isolation kit as assessed by mixed regression model with sampling and DNA isolation kit as fixed effect and individual as random effect, at the level of Genus. Estimated model parameters and descriptive statistics are provided.	Supplementary table S7: Results of statistical testing of differential abundance by sampling or DNA isolation kit as assessed by mixed regression model with sampling and DNA isolation kit as fixed effect and individual as random effect, at the level of Genus. Estimated model parameters and descriptive statistics are provided.	Supplementary table S7: Results of statistical testing of differential abundance by sampling or DNA isolation kit as assessed by mixed regression model with sampling and DNA isolation kit as fixed effect and individual as random effect, at the level of Genus. Estimated model parameters and descriptive statistics are provided.	Supplementary table S7: Results of statistical testing of differential abundance by sampling or DNA isolation kit as assessed by mixed regression model with sampling and DNA isolation kit as fixed effect and individual as random effect, at the level of Genus. Estimated model parameters and descriptive statistics are provided.	Supplementary table S7: Results of statistical testing of differential abundance by sampling or DNA isolation kit as assessed by mixed regression model with sampling and DNA isolation kit as fixed effect and individual as random effect, at the level of Genus. Estimated model parameters and descriptive statistics are provided.	Supplementary table S7: Results of statistical testing of differential abundance by sampling or DNA isolation kit as assessed by mixed regression model with sampling and DNA isolation kit as fixed effect and individual as random effect, at the level of Genus. Estimated model parameters and descriptive statistics are provided.	Supplementary table S7: Results of statistical testing of differential abundance by sampling or DNA isolation kit as assessed by mixed regression model with sampling and DNA isolation kit as fixed effect and individual as random effect, at the level of Genus. Estimated model parameters and descriptive statistics are provided.	Supplementary table S7: Results of statistical testing of differential abundance by sampling or DNA isolation kit as assessed by mixed regression model with sampling and DNA isolation kit as fixed effect and individual as random effect, at the level of Genus. Estimated model parameters and descriptive statistics are provided.	Supplementary table S7: Results of statistical testing of differential abundance by sampling or DNA isolation kit as assessed by mixed regression model with sampling and DNA isolation kit as fixed effect and individual as random effect, at the level of Genus. Estimated model parameters and descriptive statistics are provided.	Supplementary table S7: Results of statistical testing of differential abundance by sampling or DNA isolation kit as assessed by mixed regression model with sampling and DNA isolation kit as fixed effect and individual as random effect, at the level of Genus. Estimated model parameters and descriptive statistics are provided.	Supplementary table S7: Results of statistical testing of differential abundance by sampling or DNA isolation kit as assessed by mixed regression model with sampling and DNA isolation kit as fixed effect and individual as random effect, at the level of Genus. Estimated model parameters and descriptive statistics are provided.	Supplementary table S7: Results of statistical testing of differential abundance by sampling or DNA isolation kit as assessed by mixed regression model with sampling and DNA isolation kit as fixed effect and individual as random effect, at the level of Genus. Estimated model parameters and descriptive statistics are provided.	Supplementary table S7: Results of statistical testing of differential abundance by sampling or DNA isolation kit as assessed by mixed regression model with sampling and DNA isolation kit as fixed effect and individual as random effect, at the level of Genus. Estimated model parameters and descriptive statistics are provided.	Supplementary table S7: Results of statistical testing of differential abundance by sampling or DNA isolation kit as assessed by mixed regression model with sampling and DNA isolation kit as fixed effect and individual as random effect, at the level of Genus. Estimated model parameters and descriptive statistics are provided.	Supplementary table S7: Results of statistical testing of differential abundance by sampling or DNA isolation kit as assessed by mixed regression model with sampling and DNA isolation kit as fixed effect and individual as random effect, at the level of Genus. Estimated model parameters and descriptive statistics are provided.	Supplementary table S7: Results of statistical testing of differential abundance by sampling or DNA isolation kit as assessed by mixed regression model with sampling and DNA isolation kit as fixed effect and individual as random effect, at the level of Genus. Estimated model parameters and descriptive statistics are provided.
	Effect size								Significance sampling kit effect		Significance isolation kit effect		Descriptive statistics overall
	log fold change				fold change				(mixed regression model, comparison of model with both sampling and isolation effects to the model with isolation effect only)		(mixed regression model, comparison of model with both sampling and isolation effects to the model with sampling effect only)		% abundance						Number of reads
Taxa	PS to QS	SK2 to SK1	SK3 to SK1	SK3 to SK2	PS to QS	SK2 to SK1	SK3 to SK1	SK3 to SK2	p-value	q-value	p-value	q-value	Min.	X1st.Qu.	Median	Mean	X3rd.Qu.	Max.	Min.	X1st.Qu.	Median	Mean	X3rd.Qu.	Max.
D_0__Bacteria.D_1__Actinobacteria.D_2__Actinobacteria.D_3__Actinomycetales.D_4__Actinomycetaceae.D_5__Actinomyces.D_6__uncultured.bacterium	0.981063	-0.160663	-0.420161	-0.259498	2.66729	0.851579	0.656941	0.771439	0.0142006	0.0787635	7.5446e-13	2.11693e-11	0	0.00466	0.01061	0.02199	0.02421	0.1277	0	2	5	10.12	12	67
D_0__Bacteria.D_1__Actinobacteria.D_2__Actinobacteria.D_3__Actinomycetales.D_4__Actinomycetaceae.D_5__Actinomyces.D_6__unidentified	0.0121658	-0.0418072	-0.0264303	0.0153768	1.01224	0.959055	0.973916	1.0155	0.703558	0.822687	0.76722	0.823052	0	0	0	6.645e-05	0	0.002484	0	0	0	0.03125	0	1
D_0__Bacteria.D_1__Actinobacteria.D_2__Actinobacteria.D_3__Actinomycetales.D_4__Actinomycetaceae.D_5__Actinomyces.Other	0.0163464	-0.00747552	0.0828355	0.090311	1.01648	0.992552	1.08636	1.09451	0.349881	0.576801	0.770849	0.823052	0	0	0	0.0002388	0	0.01337	0	0	0	0.1042	0	5
D_0__Bacteria.D_1__Actinobacteria.D_2__Actinobacteria.D_3__Actinomycetales.D_4__Actinomycetaceae.D_5__Arcanobacterium.Other	0.084245	-0.0179439	-0.0138831	0.00406073	1.0879	0.982216	0.986213	1.00407	0.912579	0.949233	0.0210211	0.052774	0	0	0	0.003274	0	0.07433	0	0	0	1.625	0	39
D_0__Bacteria.D_1__Actinobacteria.D_2__Actinobacteria.D_3__Actinomycetales.D_4__Actinomycetaceae.D_5__Mobiluncus.Other	0.080829	-0.0418072	-0.060762	-0.0189548	1.08419	0.959055	0.941047	0.981224	0.313316	0.558567	0.0164179	0.0445366	0	0	0	3.728e-05	0	0.001818	0	0	0	0.02083	0	1
D_0__Bacteria.D_1__Actinobacteria.D_2__Actinobacteria.D_3__Actinomycetales.D_4__Actinomycetaceae.D_5__uncultured.D_6__uncultured.bacterium	0.0509314	0.00303924	-0.111057	-0.114096	1.05225	1.00304	0.894888	0.892172	0.230242	0.483813	0.407668	0.540159	0	0	0	0.0001957	0	0.00915	0	0	0	0.08333	0	3
D_0__Bacteria.D_1__Actinobacteria.D_2__Actinobacteria.D_3__Actinomycetales.D_4__Actinomycetaceae.D_5__uncultured.Other	0.135643	0.077151	-0.145389	-0.22254	1.14527	1.08021	0.864686	0.800483	0.134801	0.363277	0.138859	0.238997	0	0	0	0.0004098	0	0.005714	0	0	0	0.1875	0	2
D_0__Bacteria.D_1__Actinobacteria.D_2__Actinobacteria.D_3__Bifidobacteriales.D_4__Bifidobacteriaceae.D_5__Alloscardovia.D_6__uncultured.bacterium	0.0174015	0.0190025	0.0422329	0.0232304	1.01755	1.01918	1.04314	1.0235	0.766385	0.86237	0.712898	0.798245	0	0	0	0.0001628	0	0.00605	0	0	0	0.08333	0	3
D_0__Bacteria.D_1__Actinobacteria.D_2__Actinobacteria.D_3__Bifidobacteriales.D_4__Bifidobacteriaceae.D_5__Bifidobacterium.D_6__Bifidobacterium.animalis	0.265259	-0.0852625	-0.133359	-0.0480969	1.30377	0.918271	0.875151	0.953041	0.418419	0.633769	0.00195424	0.00764075	0	0	0	0.004646	0.002362	0.1004	0	0	0	1.854	1	39
D_0__Bacteria.D_1__Actinobacteria.D_2__Actinobacteria.D_3__Bifidobacteriales.D_4__Bifidobacteriaceae.D_5__Bifidobacterium.D_6__Bifidobacterium.breve	0.228005	-0.0766052	-0.188296	-0.111691	1.25609	0.926255	0.828369	0.89432	0.395344	0.621232	0.0459962	0.0992769	0	0	0	0.001541	0.002052	0.02053	0	0	0	0.7083	1	9
D_0__Bacteria.D_1__Actinobacteria.D_2__Actinobacteria.D_3__Bifidobacteriales.D_4__Bifidobacteriaceae.D_5__Bifidobacterium.D_6__Bifidobacterium.pseudocatenulatum	0.244302	-0.047099	-0.182426	-0.135327	1.27673	0.953993	0.833246	0.87343	0.0146558	0.0794413	9.46898e-06	6.74135e-05	0	0.09893	0.2908	0.7763	1.078	4.251	0	47.5	129	371.5	554.2	2257
D_0__Bacteria.D_1__Actinobacteria.D_2__Actinobacteria.D_3__Bifidobacteriales.D_4__Bifidobacteriaceae.D_5__Bifidobacterium.D_6__uncultured.bacterium	0.351118	-0.112387	-0.177914	-0.0655272	1.42065	0.893698	0.837014	0.936574	0.107161	0.321798	1.90578e-06	1.62332e-05	0	0.4135	0.8876	1.019	1.451	2.903	0	191.5	444.5	469.1	692.5	1360
D_0__Bacteria.D_1__Actinobacteria.D_2__Actinobacteria.D_3__Bifidobacteriales.D_4__Bifidobacteriaceae.D_5__Bifidobacterium.Other	0.526304	-0.189274	-0.178282	0.0109919	1.69267	0.82756	0.836707	1.01105	0.0169717	0.0889614	1.24476e-13	3.95833e-12	0	0.9741	2.185	3.812	5.907	14.74	0	413.2	1080	1815	2686	8885
D_0__Bacteria.D_1__Actinobacteria.D_2__Actinobacteria.D_3__Bifidobacteriales.D_4__Bifidobacteriaceae.D_5__Scardovia.Other	0.0579413	0.0955194	0.0422329	-0.0532865	1.05965	1.10023	1.04314	0.948108	0.186804	0.436792	0.172497	0.282753	0	0	0	6.561e-05	0	0.002335	0	0	0	0.03125	0	1
D_0__Bacteria.D_1__Actinobacteria.D_2__Actinobacteria.D_3__Bifidobacteriales.D_4__Bifidobacteriaceae.Other.Other	0.61114	-0.0572042	-0.162934	-0.10573	1.84253	0.944401	0.849647	0.899667	0.564483	0.740472	5.40224e-06	4.09027e-05	0	0	0	0.002163	0.003446	0.01567	0	0	0	1	2	7
D_0__Bacteria.D_1__Actinobacteria.D_2__Actinobacteria.D_3__Corynebacteriales.D_4__Corynebacteriaceae.D_5__Corynebacterium.D_6__uncultured.bacterium	0.248053	-0.398938	-0.28842	0.110518	1.28153	0.671032	0.749447	1.11686	0.00568882	0.0387652	0.0161378	0.0442398	0	0	0	0.00102	0.00196	0.007721	0	0	0	0.4792	1	3
D_0__Bacteria.D_1__Actinobacteria.D_2__Actinobacteria.D_3__Corynebacteriales.D_4__Corynebacteriaceae.D_5__uncultured.D_6__uncultured.bacterium	0.0350535	-0.00747552	0.00790129	0.0153768	1.03568	0.992552	1.00793	1.0155	0.930643	0.954096	0.291311	0.423026	0	0	0	4.357e-05	0	0.002299	0	0	0	0.02083	0	1
D_0__Bacteria.D_1__Actinobacteria.D_2__Actinobacteria.D_3__Micrococcales.D_4__Micrococcaceae.D_5__Kocuria.D_6__uncultured.bacterium	0.0456957	0.0268561	0.0581962	0.0313401	1.04676	1.02722	1.05992	1.03184	0.555337	0.738369	0.297276	0.427111	0	0	0	0.0001062	0	0.004379	0	0	0	0.05208	0	2
D_0__Bacteria.D_1__Actinobacteria.D_2__Actinobacteria.D_3__Micrococcales.D_4__Micrococcaceae.D_5__Kocuria.Other	-0.010722	0.0611877	0.0422329	-0.0189548	0.989335	1.0631	1.04314	0.981224	0.312427	0.558567	0.747469	0.814548	0	0	0	4.336e-05	0	0.002146	0	0	0	0.02083	0	1
D_0__Bacteria.D_1__Actinobacteria.D_2__Actinobacteria.D_3__Micrococcales.D_4__Micrococcaceae.D_5__Rothia.D_6__uncultured.bacterium	-0.0487727	-0.406186	-0.468614	-0.0624289	0.952398	0.666187	0.625869	0.93948	0.000518532	0.00749515	0.632176	0.728377	0	0	0	0.002475	0.00232	0.03362	0	0	0	1.177	1	16
D_0__Bacteria.D_1__Actinobacteria.D_2__Actinobacteria.D_3__Propionibacteriales.D_4__Propionibacteriaceae.D_5__Propionibacterium.D_6__uncultured.bacterium	0.104721	0.0229448	0.00665113	-0.0162936	1.1104	1.02321	1.00667	0.983838	0.962706	0.96676	0.136831	0.236479	0	0	0	0.0004581	0	0.01732	0	0	0	0.1979	0	8
D_0__Bacteria.D_1__Actinobacteria.D_2__Actinobacteria.D_3__Propionibacteriales.D_4__Propionibacteriaceae.D_5__Propionibacterium.Other	0.080829	0.0611877	0.0422329	-0.0189548	1.08419	1.0631	1.04314	0.981224	0.241906	0.502242	0.00858113	0.0260713	0	0	0	5.021e-05	0	0.002534	0	0	0	0.02083	0	1
D_0__Bacteria.D_1__Actinobacteria.D_2__Coriobacteriia.D_3__Coriobacteriales.D_4__Coriobacteriaceae.D_5__Atopobium.D_6__uncultured.bacterium	0.0086808	-0.157254	-0.150507	0.00674724	1.00872	0.854487	0.860272	1.00677	0.47376	0.665482	0.941467	0.96369	0	0	0	0.001967	0.002109	0.03273	0	0	0	0.9792	1	18
D_0__Bacteria.D_1__Actinobacteria.D_2__Coriobacteriia.D_3__Coriobacteriales.D_4__Coriobacteriaceae.D_5__Atopobium.Other	0.0244113	0.0108928	-0.0423936	-0.0532865	1.02471	1.01095	0.958492	0.948108	0.455949	0.655817	0.504233	0.622021	0	0	0	6.052e-05	0	0.003475	0	0	0	0.03125	0	2
D_0__Bacteria.D_1__Actinobacteria.D_2__Coriobacteriia.D_3__Coriobacteriales.D_4__Coriobacteriaceae.D_5__Collinsella.D_6__uncultured.bacterium	0.359054	0.0682157	-0.110223	-0.178439	1.43197	1.0706	0.895634	0.836575	0.190548	0.44122	2.20726e-05	0.000150409	0	0.7803	1.407	1.901	2.459	9.832	0	350	662	897.6	1135	5928
D_0__Bacteria.D_1__Actinobacteria.D_2__Coriobacteriia.D_3__Coriobacteriales.D_4__Coriobacteriaceae.D_5__Collinsella.Other	-0.0536683	0.0460469	-0.00565698	-0.0517038	0.947746	1.04712	0.994359	0.94961	0.751065	0.857279	0.380853	0.525081	0	0	0	0.0006562	0	0.02654	0	0	0	0.3542	0	16
D_0__Bacteria.D_1__Actinobacteria.D_2__Coriobacteriia.D_3__Coriobacteriales.D_4__Coriobacteriaceae.D_5__Eggerthella.D_6__uncultured.bacterium	0.407771	0.163397	0.049999	-0.113398	1.50346	1.1775	1.05127	0.892795	0.457835	0.655817	0.000323038	0.00169329	0	0.001818	0.003765	0.06035	0.03484	0.8982	0	1	2	23.47	14.5	349
D_0__Bacteria.D_1__Actinobacteria.D_2__Coriobacteriia.D_3__Coriobacteriales.D_4__Coriobacteriaceae.D_5__Enterorhabdus.D_6__uncultured.bacterium	0.187661	0.0705759	-0.197571	-0.268147	1.20642	1.07313	0.820722	0.764796	0.0467929	0.189469	0.0395657	0.0873742	0	0.01933	0.07307	0.1448	0.1957	0.7042	0	9.75	32	70.29	103.5	383
D_0__Bacteria.D_1__Actinobacteria.D_2__Coriobacteriia.D_3__Coriobacteriales.D_4__Coriobacteriaceae.D_5__Gordonibacter.D_6__uncultured.bacterium	-0.241891	0.421535	0.173613	-0.247922	0.785141	1.5243	1.1896	0.780421	0.0145471	0.0794413	0.0392968	0.0873742	0	0	0.00196	0.005485	0.00628	0.05419	0	0	1	2.24	3	16
D_0__Bacteria.D_1__Actinobacteria.D_2__Coriobacteriia.D_3__Coriobacteriales.D_4__Coriobacteriaceae.D_5__Gordonibacter.Other	0.0121658	0.0611877	-0.0423936	-0.103581	1.01224	1.0631	0.958492	0.901603	0.285271	0.533624	0.819377	0.860887	0	0	0	0.0001173	0	0.004034	0	0	0	0.05208	0	2
D_0__Bacteria.D_1__Actinobacteria.D_2__Coriobacteriia.D_3__Coriobacteriales.D_4__Coriobacteriaceae.D_5__Olsenella.D_6__uncultured.bacterium	0.148482	0.032577	-0.0147612	-0.0473381	1.16007	1.03311	0.985347	0.953765	0.752198	0.857279	0.00560141	0.018309	0	0	0	0.0523	0.005387	1.189	0	0	0	27.39	2.25	717
D_0__Bacteria.D_1__Actinobacteria.D_2__Coriobacteriia.D_3__Coriobacteriales.D_4__Coriobacteriaceae.D_5__Olsenella.Other	0.137247	0.0108928	0.0262696	0.0153768	1.14711	1.01095	1.02662	1.0155	0.886608	0.933581	0.00239047	0.00912205	0	0	0	0.0001179	0	0.004331	0	0	0	0.05208	0	2
D_0__Bacteria.D_1__Actinobacteria.D_2__Coriobacteriia.D_3__Coriobacteriales.D_4__Coriobacteriaceae.D_5__Senegalimassilia.D_6__uncultured.bacterium	0.226172	0.168718	-0.15885	-0.327568	1.25379	1.18379	0.853124	0.720674	0.0621686	0.235352	0.0452124	0.0980287	0	0.003818	0.0783	0.1602	0.195	1.708	0	2	34	78.51	98.25	1030
D_0__Bacteria.D_1__Actinobacteria.D_2__Coriobacteriia.D_3__Coriobacteriales.D_4__Coriobacteriaceae.D_5__Senegalimassilia.Other	0.13885	0.0428194	-0.0950936	-0.137913	1.14895	1.04375	0.909288	0.871174	0.113948	0.331422	0.0125715	0.035694	0	0	0	0.0002071	0	0.004119	0	0	0	0.1042	0	2
D_0__Bacteria.D_1__Actinobacteria.D_2__Coriobacteriia.D_3__Coriobacteriales.D_4__Coriobacteriaceae.D_5__Slackia.D_6__Slackia.isoflavoniconvertens	0.0948487	0.137961	0.190074	0.0521135	1.09949	1.14793	1.20934	1.0535	0.318319	0.562288	0.368667	0.512694	0	0	0	0.0008137	0.00184	0.006568	0	0	0	0.3958	1	3
D_0__Bacteria.D_1__Actinobacteria.D_2__Coriobacteriia.D_3__Coriobacteriales.D_4__Coriobacteriaceae.D_5__Slackia.D_6__uncultured.bacterium	-0.0180985	0.0981806	0.00901748	-0.0891631	0.982064	1.10316	1.00906	0.914696	0.195495	0.447873	0.709431	0.798245	0	0	0	0.000861	0	0.0398	0	0	0	0.4792	0	24
D_0__Bacteria.D_1__Actinobacteria.D_2__Coriobacteriia.D_3__Coriobacteriales.D_4__Coriobacteriaceae.D_5__Slackia.Other	0.271943	-0.00592647	-0.182028	-0.176101	1.31251	0.994091	0.833578	0.838533	0.061376	0.234211	0.000210245	0.00119389	0	0.0123	0.08606	0.1138	0.1713	0.7666	0	4.5	38	54.66	77.75	407
D_0__Bacteria.D_1__Actinobacteria.D_2__Coriobacteriia.D_3__Coriobacteriales.D_4__Coriobacteriaceae.D_5__uncultured.D_6__uncultured.bacterium	0.256368	0.0930226	-0.126269	-0.219292	1.29223	1.09749	0.881378	0.803087	0.101973	0.310031	0.00265503	0.00981743	0	0.002304	0.1351	0.2941	0.5144	1.811	0	1	64.5	139.4	258.2	1092
D_0__Bacteria.D_1__Actinobacteria.D_2__Coriobacteriia.D_3__Coriobacteriales.D_4__Coriobacteriaceae.D_5__uncultured.Other	0.0680944	0.186503	-0.0757058	-0.262209	1.07047	1.20503	0.927089	0.76935	0.0265365	0.126579	0.395429	0.534334	0	0	0	0.09817	0.001689	2.089	0	0	0	50.79	1	1149
D_0__Bacteria.D_1__Actinobacteria.D_2__Coriobacteriia.D_3__Coriobacteriales.D_4__Coriobacteriaceae.Other.Other	0.0924734	-0.00323172	-0.264908	-0.261676	1.09688	0.996773	0.767277	0.76976	0.0890823	0.285183	0.406566	0.540159	0	0	0.002235	0.01476	0.02062	0.1723	0	0	1	7.333	9.25	108
D_0__Bacteria.D_1__Bacteroidetes.D_2__Bacteroidetes.VC2.1.Bac22.D_3__uncultured.bacterium.D_4__.D_5__.D_6__	-0.010722	-0.00747552	0.00790129	0.0153768	0.989335	0.992552	1.00793	1.0155	0.929775	0.954096	0.744508	0.814548	0	0	0	3.915e-05	0	0.002118	0	0	0	0.02083	0	1
D_0__Bacteria.D_1__Bacteroidetes.D_2__Bacteroidia.D_3__Bacteroidales.D_4__Bacteroidaceae.D_5__Bacteroides.D_6__uncultured.Bacteroidales.bacterium	-0.193124	0.0775744	0.249509	0.171935	0.82438	1.08066	1.2834	1.1876	0.0443458	0.182353	0.0204374	0.0524341	0	0	0	0.2566	0	5.987	0	0	0	131.7	0	2936
D_0__Bacteria.D_1__Bacteroidetes.D_2__Bacteroidia.D_3__Bacteroidales.D_4__Bacteroidaceae.D_5__Bacteroides.D_6__uncultured.bacterium	-0.486606	0.560135	0.613395	0.05326	0.614709	1.75091	1.84669	1.0547	0.00149515	0.014858	0.00141397	0.00591636	0.06949	2.137	6.77	9.671	16.31	37.06	27	1010	3174	4281	6758	14560
D_0__Bacteria.D_1__Bacteroidetes.D_2__Bacteroidia.D_3__Bacteroidales.D_4__Bacteroidaceae.D_5__Bacteroides.D_6__uncultured.organism	-0.475138	0.410457	0.569695	0.159239	0.6218	1.50751	1.76773	1.17262	0.00500654	0.0356436	0.00126422	0.00538423	0	0.1254	0.3984	0.6557	0.8687	4.089	0	56	174	301.4	382	1591
D_0__Bacteria.D_1__Bacteroidetes.D_2__Bacteroidia.D_3__Bacteroidales.D_4__Bacteroidaceae.D_5__Bacteroides.Other	-0.471725	0.531566	0.679659	0.148093	0.623925	1.70159	1.9732	1.15962	0.00274435	0.0241105	0.00494326	0.0167229	0.002574	0.4738	1.655	3.057	4.205	16.01	1	214.5	704.5	1363	2124	5509
D_0__Bacteria.D_1__Bacteroidetes.D_2__Bacteroidia.D_3__Bacteroidales.D_4__Bacteroidales.S24.7.group.D_5__uncultured.bacterium.D_6__	-0.178936	0.154025	0.0853505	-0.0686744	0.836159	1.16652	1.0891	0.933631	0.428007	0.63601	0.0657341	0.1323	0	0	0	0.08978	0.00298	2.215	0	0	0	45.53	1	1144
D_0__Bacteria.D_1__Bacteroidetes.D_2__Bacteroidia.D_3__Bacteroidales.D_4__Porphyromonadaceae.D_5__Barnesiella.D_6__uncultured.bacterium	-0.303035	0.911305	0.95462	0.0433155	0.738573	2.48757	2.59768	1.04427	3.58424e-05	0.00083849	0.0992252	0.182743	0	0	0.008551	0.05022	0.01953	1.216	0	0	4	19.57	9.25	529
D_0__Bacteria.D_1__Bacteroidetes.D_2__Bacteroidia.D_3__Bacteroidales.D_4__Porphyromonadaceae.D_5__Barnesiella.D_6__uncultured.organism	-0.509452	0.455375	0.656548	0.201173	0.600825	1.57676	1.92812	1.22284	1.37074e-08	1.63461e-06	1.51721e-08	2.06774e-07	0	0.003296	0.09756	0.1989	0.2558	2.132	0	1.75	45.5	92.44	106	1057
D_0__Bacteria.D_1__Bacteroidetes.D_2__Bacteroidia.D_3__Bacteroidales.D_4__Porphyromonadaceae.D_5__Barnesiella.Other	-0.111708	0.0648256	0.103043	0.038217	0.894305	1.06697	1.10854	1.03896	0.659352	0.795752	0.231572	0.355176	0	0	0	0.0006009	0	0.0121	0	0	0	0.2917	0	6
D_0__Bacteria.D_1__Bacteroidetes.D_2__Bacteroidia.D_3__Bacteroidales.D_4__Porphyromonadaceae.D_5__Butyricimonas.D_6__uncultured.bacterium	-0.548206	0.463911	0.543593	0.0796818	0.577986	1.59028	1.72218	1.08294	0.00040398	0.00634465	8.23538e-06	6.04351e-05	0	0	0.02814	0.06468	0.09647	0.5402	0	0	13	30.14	42	255
D_0__Bacteria.D_1__Bacteroidetes.D_2__Bacteroidia.D_3__Bacteroidales.D_4__Porphyromonadaceae.D_5__Butyricimonas.D_6__uncultured.organism	-0.337285	0.171918	0.347846	0.175928	0.713705	1.18758	1.41601	1.19235	0.055929	0.21736	0.00463123	0.0157793	0	0	0	0.005042	0.004547	0.05105	0	0	0	2.667	2	32
D_0__Bacteria.D_1__Bacteroidetes.D_2__Bacteroidia.D_3__Bacteroidales.D_4__Porphyromonadaceae.D_5__Butyricimonas.Other	-0.0671397	0.180146	0.0765646	-0.103581	0.935065	1.19739	1.07957	0.901603	0.0300792	0.139299	0.220601	0.343879	0	0	0	0.0001493	0	0.003754	0	0	0	0.07292	0	2
D_0__Bacteria.D_1__Bacteroidetes.D_2__Bacteroidia.D_3__Bacteroidales.D_4__Porphyromonadaceae.D_5__Coprobacter.D_6__uncultured.organism	-0.404549	0.861835	1.16908	0.307242	0.667277	2.3675	3.21902	1.35967	5.83294e-06	0.000225113	0.0325927	0.0762094	0	0	0.002624	0.05877	0.01399	1.147	0	0	1	22.15	6.75	499
D_0__Bacteria.D_1__Bacteroidetes.D_2__Bacteroidia.D_3__Bacteroidales.D_4__Porphyromonadaceae.D_5__Odoribacter.D_6__uncultured.bacterium	-0.496595	0.445814	0.520233	0.074419	0.608599	1.56176	1.68242	1.07726	1.12238e-05	0.000334609	3.30014e-07	3.57765e-06	0	0.06488	0.1374	0.1801	0.2515	0.6252	0	31	68	81.59	108.5	310
D_0__Bacteria.D_1__Bacteroidetes.D_2__Bacteroidia.D_3__Bacteroidales.D_4__Porphyromonadaceae.D_5__Parabacteroides.D_6__uncultured.bacterium	-0.529332	0.196098	0.252795	0.0566968	0.588998	1.21665	1.28762	1.05833	0.011791	0.070304	7.06293e-11	1.46479e-09	0	0.1491	0.5776	0.9437	1.341	4.133	0	88	261.5	422.2	639.5	1685
D_0__Bacteria.D_1__Bacteroidetes.D_2__Bacteroidia.D_3__Bacteroidales.D_4__Porphyromonadaceae.D_5__Parabacteroides.D_6__uncultured.organism	0.0509314	0.0717025	-0.00806201	-0.0797645	1.05225	1.07434	0.99197	0.923334	0.757804	0.858604	0.596495	0.700808	0	0	0	0.0006744	0.001849	0.008325	0	0	0	0.2917	1	3
D_0__Bacteria.D_1__Bacteroidetes.D_2__Bacteroidia.D_3__Bacteroidales.D_4__Porphyromonadaceae.D_5__Parabacteroides.Other	-0.199779	0.218272	0.350378	0.132106	0.818912	1.24393	1.4196	1.14123	0.0362595	0.160146	0.0718626	0.141647	0	0	0.001906	0.003998	0.005248	0.0333	0	0	1	1.719	2	12
D_0__Bacteria.D_1__Bacteroidetes.D_2__Bacteroidia.D_3__Bacteroidales.D_4__Porphyromonadaceae.D_5__Porphyromonas.D_6__uncultured.bacterium	0.0509314	-0.11858	-0.171867	-0.0532865	1.05225	0.888181	0.842091	0.948108	0.0661939	0.244658	0.401746	0.538295	0	0	0	0.0002028	0	0.008307	0	0	0	0.08333	0	3
D_0__Bacteria.D_1__Bacteroidetes.D_2__Bacteroidia.D_3__Bacteroidales.D_4__Porphyromonadaceae.D_5__Porphyromonas.Other	0.0626967	-0.0394021	-0.0203875	0.0190146	1.0647	0.961364	0.979819	1.0192	0.935585	0.954935	0.477585	0.603015	0	0	0	0.0007068	0	0.01181	0	0	0	0.3333	0	6
D_0__Bacteria.D_1__Bacteroidetes.D_2__Bacteroidia.D_3__Bacteroidales.D_4__Porphyromonadaceae.D_5__uncultured.D_6__uncultured.bacterium	-0.159222	0.478311	0.810789	0.332478	0.852807	1.61335	2.24968	1.39442	1.01843e-05	0.000323861	0.21916	0.342751	0	0	0	0.003357	0.002465	0.07677	0	0	0	1.51	1	39
D_0__Bacteria.D_1__Bacteroidetes.D_2__Bacteroidia.D_3__Bacteroidales.D_4__Porphyromonadaceae.D_5__uncultured.D_6__uncultured.rumen.bacterium	-0.010722	0.0611877	0.0422329	-0.0189548	0.989335	1.0631	1.04314	0.981224	0.242171	0.502242	0.72182	0.806342	0	0	0	5.218e-05	0	0.002775	0	0	0	0.02083	0	1
D_0__Bacteria.D_1__Bacteroidetes.D_2__Bacteroidia.D_3__Bacteroidales.D_4__Prevotellaceae.D_5__Alloprevotella.D_6__uncultured.bacterium	-0.0714113	0.169535	0.158632	-0.0109028	0.931079	1.18475	1.17191	0.989156	0.0403242	0.17486	0.235451	0.35996	0	0	0	0.03521	0	1.202	0	0	0	14.84	0	538
D_0__Bacteria.D_1__Bacteroidetes.D_2__Bacteroidia.D_3__Bacteroidales.D_4__Prevotellaceae.D_5__Paraprevotella.D_6__uncultured.bacterium	-0.406984	0.108195	0.176822	0.0686269	0.665655	1.11426	1.19342	1.07104	0.170915	0.418084	8.76589e-07	8.53332e-06	0	0	0.01011	0.109	0.1773	0.8867	0	0	4.5	50.84	89.25	338
D_0__Bacteria.D_1__Bacteroidetes.D_2__Bacteroidia.D_3__Bacteroidales.D_4__Prevotellaceae.D_5__Prevotella.D_6__Prevotella.bivia	0.0579413	-0.0418072	0.0422329	0.0840401	1.05965	0.959055	1.04314	1.08767	0.598681	0.761181	0.391938	0.534334	0	0	0	0.000257	0	0.002785	0	0	0	0.1146	0	1
D_0__Bacteria.D_1__Bacteroidetes.D_2__Bacteroidia.D_3__Bacteroidales.D_4__Prevotellaceae.D_5__Prevotella.D_6__uncultured.bacterium	0.102491	0.053078	0.0563575	0.00327944	1.10793	1.05451	1.05798	1.00328	0.836594	0.906943	0.237473	0.35996	0	0	0	0.0008448	0	0.02478	0	0	0	0.3958	0	13
D_0__Bacteria.D_1__Bacteroidetes.D_2__Bacteroidia.D_3__Bacteroidales.D_4__Prevotellaceae.D_5__Prevotella.Other	0.07399	-0.150507	0.0991924	0.249699	1.0768	0.860272	1.10428	1.28364	0.0654642	0.243957	0.393043	0.534334	0	0	0	0.0009496	0	0.02407	0	0	0	0.4167	0	9
D_0__Bacteria.D_1__Bacteroidetes.D_2__Bacteroidia.D_3__Bacteroidales.D_4__Prevotellaceae.D_5__Prevotella.6.Other	-0.061904	0.130828	0.0456146	-0.0852131	0.939973	1.13977	1.04667	0.918317	0.472709	0.665482	0.483283	0.608248	0	0	0	0.001143	0	0.04123	0	0	0	0.4583	0	12
D_0__Bacteria.D_1__Bacteroidetes.D_2__Bacteroidia.D_3__Bacteroidales.D_4__Prevotellaceae.D_5__Prevotella.7.D_6__uncultured.bacterium	-0.0847918	0.0268561	-0.0526523	-0.0795084	0.918704	1.02722	0.94871	0.92357	0.70802	0.824676	0.286713	0.418233	0	0	0	0.000315	0	0.004932	0	0	0	0.1562	0	3
D_0__Bacteria.D_1__Bacteroidetes.D_2__Bacteroidia.D_3__Bacteroidales.D_4__Prevotellaceae.D_5__Prevotella.9.D_6__uncultured.bacterium	-0.562977	0.704721	0.754095	0.0493738	0.569511	2.02328	2.12569	1.05061	3.47664e-05	0.00083849	0.000157449	0.000915892	0	0	0.001964	4.584	0.2975	59.53	0	0	1	2111	130.8	30860
D_0__Bacteria.D_1__Bacteroidetes.D_2__Bacteroidia.D_3__Bacteroidales.D_4__Prevotellaceae.D_5__Prevotella.9.Other	-0.15046	0.179068	0.252575	0.0735072	0.860312	1.1961	1.28734	1.07628	0.00749878	0.0496794	0.0243156	0.0597863	0	0	0	0.02433	0.0005586	0.3724	0	0	0	11.47	0.25	191
D_0__Bacteria.D_1__Bacteroidetes.D_2__Bacteroidia.D_3__Bacteroidales.D_4__Prevotellaceae.D_5__Prevotellaceae.NK3B31.group.D_6__uncultured.organism	-0.091148	0.0124119	0.0748417	0.0624298	0.912883	1.01249	1.07771	1.06442	0.566608	0.740472	0.13929	0.238997	0	0	0	0.2205	0	5.023	0	0	0	113.6	0	2804
D_0__Bacteria.D_1__Bacteroidetes.D_2__Bacteroidia.D_3__Bacteroidales.D_4__Prevotellaceae.D_5__Prevotellaceae.NK3B31.group.Other	0.0685835	0.077151	0.00790129	-0.0692498	1.07099	1.08021	1.00793	0.933094	0.12422	0.345225	0.043239	0.0950462	0	0	0	4.086e-05	0	0.003922	0	0	0	0.02083	0	2
D_0__Bacteria.D_1__Bacteroidetes.D_2__Bacteroidia.D_3__Bacteroidales.D_4__Prevotellaceae.D_5__Prevotellaceae.UCG.001.D_6__uncultured.bacterium	-0.13189	-0.0136026	0.0449077	0.0585103	0.876438	0.98649	1.04593	1.06026	0.773783	0.86237	0.0612776	0.125989	0	0	0	0.1371	0	3.237	0	0	0	70.79	0	1885
D_0__Bacteria.D_1__Bacteroidetes.D_2__Bacteroidia.D_3__Bacteroidales.D_4__Prevotellaceae.D_5__Prevotellaceae.UCG.001.Other	-0.0213642	0.0268561	0.0422329	0.0153768	0.978862	1.02722	1.04314	1.0155	0.711971	0.826302	0.61343	0.713673	0	0	0	0.0001429	0	0.004481	0	0	0	0.07292	0	2
D_0__Bacteria.D_1__Bacteroidetes.D_2__Bacteroidia.D_3__Bacteroidales.D_4__Prevotellaceae.D_5__Prevotellaceae.UCG.003.D_6__uncultured.bacterium	0.00196102	0.166113	0.140469	-0.0256434	1.00196	1.18071	1.15081	0.974683	0.047268	0.189469	0.973021	0.983329	0	0	0	0.005402	0	0.2124	0	0	0	2.562	0	101
D_0__Bacteria.D_1__Bacteroidetes.D_2__Bacteroidia.D_3__Bacteroidales.D_4__Prevotellaceae.D_5__uncultured.D_6__uncultured.bacterium	-0.02148	0.211784	0.196842	-0.0149412	0.978749	1.23588	1.21755	0.98517	0.00446558	0.0332825	0.704925	0.796799	0	0	0	0.1229	0	2.709	0	0	0	57.81	0	1288
D_0__Bacteria.D_1__Bacteroidetes.D_2__Bacteroidia.D_3__Bacteroidales.D_4__Prevotellaceae.Other.Other	0.0638281	0.0292611	-0.0230487	-0.0523098	1.06591	1.02969	0.977215	0.949035	0.6275	0.774205	0.151489	0.254438	0	0	0	0.0005288	0	0.01554	0	0	0	0.2188	0	6
D_0__Bacteria.D_1__Bacteroidetes.D_2__Bacteroidia.D_3__Bacteroidales.D_4__Rikenellaceae.D_5__Alistipes.D_6__uncultured.bacterium	-0.570499	-0.033675	0.0789111	0.112586	0.565243	0.966886	1.08211	1.11917	0.343545	0.576801	1.18915e-13	3.95833e-12	0	0.2628	0.8765	1.097	1.594	4.678	0	125.2	391.5	521.8	723.2	2333
D_0__Bacteria.D_1__Bacteroidetes.D_2__Bacteroidia.D_3__Bacteroidales.D_4__Rikenellaceae.D_5__Alistipes.D_6__uncultured.organism	-0.128981	0.161074	0.0252824	-0.135792	0.87899	1.17477	1.0256	0.873024	0.292445	0.539988	0.15225	0.254588	0	0	0	0.003983	0.002709	0.048	0	0	0	1.729	1	19
D_0__Bacteria.D_1__Bacteroidetes.D_2__Bacteroidia.D_3__Bacteroidales.D_4__Rikenellaceae.D_5__Alistipes.Other	-0.540613	0.13449	0.306519	0.172029	0.582391	1.14395	1.35869	1.18771	0.0427377	0.180406	3.76804e-07	3.99412e-06	0	0.01066	0.0483	0.07131	0.1076	0.3214	0	5	19.5	34.58	44	166
D_0__Bacteria.D_1__Bacteroidetes.D_2__Bacteroidia.D_3__Bacteroidales.D_4__Rikenellaceae.D_5__Rikenellaceae.RC9.gut.group.D_6__uncultured.bacterium	-0.11134	0.0767049	0.0129625	-0.0637425	0.894635	1.07972	1.01305	0.938247	0.418527	0.633769	0.0299052	0.0716823	0	0	0	0.3282	0	5.55	0	0	0	132.7	0	2034
D_0__Bacteria.D_1__Bacteroidetes.D_2__Bacteroidia.D_3__Bacteroidales.D_4__uncultured.D_5__uncultured.bacterium.D_6__	0.0324683	0.00646062	-0.00602904	-0.0124897	1.033	1.00648	0.993989	0.987588	0.842254	0.907212	0.0646945	0.13076	0	0	0	0.007823	0	0.1556	0	0	0	3.854	0	87
D_0__Bacteria.D_1__Bacteroidetes.D_2__Bacteroidia.D_3__Bacteroidales.Other.Other.Other	-0.143445	0.305147	0.575482	0.270335	0.866368	1.35682	1.77799	1.3104	0.00055837	0.0078336	0.21776	0.341682	0	0	0	0.002036	0.002588	0.02168	0	0	0	0.8542	1	6
D_0__Bacteria.D_1__Bacteroidetes.D_2__Flavobacteriia.D_3__Flavobacteriales.D_4__Flavobacteriaceae.D_5__Bergeyella.D_6__uncultured.bacterium	0.0914712	-0.0258439	-0.129425	-0.103581	1.09579	0.974487	0.8786	0.901603	0.169974	0.417926	0.122291	0.216048	0	0	0	0.000144	0	0.003812	0	0	0	0.07292	0	2
D_0__Bacteria.D_1__Bacteroidetes.D_2__Flavobacteriia.D_3__Flavobacteriales.D_4__Flavobacteriaceae.D_5__Flavobacterium.D_6__uncultured.bacterium	0.0685835	0.0428194	0.00790129	-0.0349181	1.07099	1.04375	1.00793	0.965684	0.589521	0.756572	0.0600815	0.124604	0	0	0	7.831e-05	0	0.003922	0	0	0	0.04167	0	2
D_0__Bacteria.D_1__Bacteroidetes.Other.Other.Other.Other.Other	0.0771664	-0.0414747	-0.105276	-0.0638012	1.08022	0.959374	0.900076	0.938191	0.268285	0.520494	0.147646	0.25044	0	0	0	0.0003966	0	0.01619	0	0	0	0.1979	0	8
D_0__Bacteria.D_1__Cyanobacteria.D_2__Chloroplast.D_3__Phaseolus.acutifolius..tepary.bean..D_4__.D_5__.D_6__	0.0350535	0.114144	0.00790129	-0.106243	1.03568	1.12091	1.00793	0.899207	0.200734	0.448195	0.542593	0.653577	0	0	0	0.0001734	0	0.006506	0	0	0	0.08333	0	3
D_0__Bacteria.D_1__Cyanobacteria.D_2__Chloroplast.Other.Other.Other.Other	-0.206891	0.150286	-0.0484365	-0.198723	0.813108	1.16217	0.952718	0.819777	0.21493	0.459046	0.0328386	0.0764099	0	0	0	0.001042	0	0.01314	0	0	0	0.4375	0	6
D_0__Bacteria.D_1__Cyanobacteria.D_2__Melainabacteria.D_3__Gastranaerophilales.D_4__uncultured.bacterium.D_5__.D_6__	-0.131148	0.269819	0.451477	0.181657	0.877088	1.30973	1.57063	1.1992	0.00145144	0.0147306	0.185221	0.298481	0	0	0	0.00865	0	0.12	0	0	0	4.26	0	73
D_0__Bacteria.D_1__Cyanobacteria.D_2__Melainabacteria.D_3__Gastranaerophilales.Other.Other.Other	-0.0499654	0.0940088	0.0676801	-0.0263288	0.951262	1.09857	1.07002	0.974015	0.337003	0.575033	0.350123	0.491201	0	0	0	0.005354	0	0.2224	0	0	0	2.594	0	105
D_0__Bacteria.D_1__Elusimicrobia.D_2__Elusimicrobia.D_3__Elusimicrobiales.D_4__Elusimicrobiaceae.D_5__Elusimicrobium.D_6__uncultured.bacterium	-0.109309	0.149726	0.175468	0.0257427	0.896453	1.16152	1.1918	1.02608	0.178941	0.428919	0.187651	0.301379	0	0	0	0.001691	0	0.0699	0	0	0	0.8021	0	33
D_0__Bacteria.D_1__Firmicutes.D_2__Bacilli.D_3__Bacillales.D_4__Bacillaceae.D_5__Geobacillus.D_6__uncultured.organism	0.00515592	0.0190025	-0.0264303	-0.0454329	1.00517	1.01918	0.973916	0.955584	0.549868	0.736761	0.87927	0.909787	0	0	0	0.0004838	0	0.01938	0	0	0	0.1667	0	7
D_0__Bacteria.D_1__Firmicutes.D_2__Bacilli.D_3__Bacillales.D_4__Bacillaceae.D_5__Geobacillus.Other	0.0956519	0.0171638	0.0238646	0.00670082	1.10038	1.01731	1.02415	1.00672	0.876735	0.927278	0.0164328	0.0445366	0	0	0	0.0003379	0	0.01428	0	0	0	0.125	0	5
D_0__Bacteria.D_1__Firmicutes.D_2__Bacilli.D_3__Bacillales.D_4__Family.XI.D_5__Gemella.D_6__uncultured.bacterium	0.490402	-0.135622	-0.194613	-0.0589911	1.63297	0.873173	0.823153	0.942715	0.470474	0.665482	0.00036174	0.00183564	0	0	0.002001	0.002247	0.00334	0.01128	0	0	1	1.01	2	5
D_0__Bacteria.D_1__Firmicutes.D_2__Bacilli.D_3__Bacillales.D_4__Staphylococcaceae.D_5__Staphylococcus.D_6__uncultured.bacterium	0.0914712	0.0428194	-0.0264303	-0.0692498	1.09579	1.04375	0.973916	0.933094	0.394035	0.621232	0.0301506	0.0719093	0	0	0	7.173e-05	0	0.005068	0	0	0	0.03125	0	2
D_0__Bacteria.D_1__Firmicutes.D_2__Bacilli.D_3__Bacillales.D_4__Staphylococcaceae.D_5__Staphylococcus.Other	0.302703	0.0126152	-0.237761	-0.250377	1.35351	1.0127	0.788391	0.778508	0.0919363	0.290421	0.00449295	0.0157793	0	0	0	0.002548	0.002199	0.03815	0	0	0	1.25	1	23
D_0__Bacteria.D_1__Firmicutes.D_2__Bacilli.D_3__Bacillales.Other.Other.Other	0.0244113	0.077151	0.0422329	-0.0349181	1.02471	1.08021	1.04314	0.965684	0.26371	0.515532	0.524604	0.636733	0	0	0	6.242e-05	0	0.003317	0	0	0	0.03125	0	2
D_0__Bacteria.D_1__Firmicutes.D_2__Bacilli.D_3__Lactobacillales.D_4__Aerococcaceae.D_5__Abiotrophia.D_6__uncultured.bacterium	-0.0336098	-0.0418072	0.0422329	0.0840401	0.966949	0.959055	1.04314	1.08767	0.330073	0.572526	0.46348	0.591123	0	0	0	0.000114	0	0.002386	0	0	0	0.05208	0	1
D_0__Bacteria.D_1__Firmicutes.D_2__Bacilli.D_3__Lactobacillales.D_4__Carnobacteriaceae.D_5__Carnobacterium.D_6__uncultured.bacterium	0.103717	0.0268561	0.00790129	-0.0189548	1.10929	1.02722	1.00793	0.981224	0.753779	0.857279	0.000821184	0.00359362	0	0	0	6.043e-05	0	0.002022	0	0	0	0.03125	0	1
D_0__Bacteria.D_1__Firmicutes.D_2__Bacilli.D_3__Lactobacillales.D_4__Carnobacteriaceae.D_5__Granulicatella.D_6__uncultured.bacterium	0.101633	-0.235728	-0.289014	-0.0532865	1.10698	0.789996	0.749002	0.948108	0.0838017	0.279534	0.361329	0.505437	0	0	0	0.00117	0.001996	0.01261	0	0	0	0.5417	1	6
D_0__Bacteria.D_1__Firmicutes.D_2__Bacilli.D_3__Lactobacillales.D_4__Enterococcaceae.D_5__Enterococcus.D_6__Enterococcus.faecalis	0.102113	0.111483	0.0581962	-0.0532865	1.10751	1.11793	1.05992	0.948108	0.434318	0.637445	0.148059	0.25044	0	0	0	0.0003464	0	0.004045	0	0	0	0.1458	0	2
D_0__Bacteria.D_1__Firmicutes.D_2__Bacilli.D_3__Lactobacillales.D_4__Enterococcaceae.D_5__Enterococcus.D_6__Enterococcus.faecium	0.0450446	0.0258056	-0.0468258	-0.0726314	1.04607	1.02614	0.954254	0.929944	0.127455	0.349402	0.126213	0.222154	0	0	0	0.0004803	0	0.009951	0	0	0	0.25	0	6
D_0__Bacteria.D_1__Firmicutes.D_2__Bacilli.D_3__Lactobacillales.D_4__Enterococcaceae.D_5__Enterococcus.D_6__uncultured.bacterium	0.143708	0.10179	-0.0767253	-0.178516	1.15455	1.10715	0.926144	0.836511	0.0884765	0.285183	0.030363	0.0720554	0	0	0	0.000485	0	0.0107	0	0	0	0.2188	0	5
D_0__Bacteria.D_1__Firmicutes.D_2__Bacilli.D_3__Lactobacillales.D_4__Enterococcaceae.D_5__Enterococcus.Other	0.0833119	-0.0754205	0.168183	0.243604	1.08688	0.927353	1.18315	1.27584	0.200111	0.448195	0.459297	0.587359	0	0	0.001975	0.02778	0.005691	0.486	0	0	1	13.27	3	255
D_0__Bacteria.D_1__Firmicutes.D_2__Bacilli.D_3__Lactobacillales.D_4__Lactobacillaceae.D_5__Lactobacillus.D_6__Lactobacillus.buchneri	0.0350535	-0.00747552	0.00790129	0.0153768	1.03568	0.992552	1.00793	1.0155	0.913413	0.949233	0.236579	0.35996	0	0	0	3.746e-05	0	0.002022	0	0	0	0.02083	0	1
D_0__Bacteria.D_1__Firmicutes.D_2__Bacilli.D_3__Lactobacillales.D_4__Lactobacillaceae.D_5__Lactobacillus.D_6__Lactobacillus.delbrueckii.subsp..bulgaricus	0.181419	-0.108065	-0.171867	-0.0638012	1.19892	0.897569	0.842091	0.938191	0.177302	0.428919	0.0181431	0.0483478	0	0	0	0.0003639	0	0.006575	0	0	0	0.1875	0	3
D_0__Bacteria.D_1__Firmicutes.D_2__Bacilli.D_3__Lactobacillales.D_4__Lactobacillaceae.D_5__Lactobacillus.D_6__Lactobacillus.plantarum	0.109123	-0.0234388	-0.0159156	0.00752324	1.1153	0.976834	0.98421	1.00755	0.925828	0.954096	0.0306671	0.0724168	0	0	0	0.0001455	0	0.006067	0	0	0	0.07292	0	3
D_0__Bacteria.D_1__Firmicutes.D_2__Bacilli.D_3__Lactobacillales.D_4__Lactobacillaceae.D_5__Lactobacillus.D_6__Lactobacillus.salivarius	0.0967861	-0.0564787	-0.0388688	0.0176099	1.10162	0.945087	0.961877	1.01777	0.669169	0.801741	0.0681738	0.135495	0	0	0	0.001988	0	0.06	0	0	0	1.042	0	33
D_0__Bacteria.D_1__Firmicutes.D_2__Bacilli.D_3__Lactobacillales.D_4__Lactobacillaceae.D_5__Lactobacillus.D_6__Lactobacillus.vaginalis	0.00849639	-0.190086	-0.1139	0.0761865	1.00853	0.826888	0.892347	1.07916	0.285137	0.533624	0.930801	0.961022	0	0	0	0.001247	0.001499	0.03046	0	0	0	0.5417	1	11
D_0__Bacteria.D_1__Firmicutes.D_2__Bacilli.D_3__Lactobacillales.D_4__Lactobacillaceae.D_5__Lactobacillus.D_6__uncultured.Lactobacillaceae.bacterium	0.0685835	-0.0234388	-0.0423936	-0.0189548	1.07099	0.976834	0.958492	0.981224	0.591617	0.756572	0.0447033	0.0973675	0	0	0	3.788e-05	0	0.003636	0	0	0	0.02083	0	2
D_0__Bacteria.D_1__Firmicutes.D_2__Bacilli.D_3__Lactobacillales.D_4__Lactobacillaceae.D_5__Lactobacillus.D_6__uncultured.Lactobacillus.sp.	-0.044252	0.0428194	0.00790129	-0.0349181	0.956713	1.04375	1.00793	0.965684	0.65005	0.791005	0.270217	0.404661	0	0	0	0.0001158	0	0.006872	0	0	0	0.04167	0	2
D_0__Bacteria.D_1__Firmicutes.D_2__Bacilli.D_3__Lactobacillales.D_4__Lactobacillaceae.D_5__Lactobacillus.D_6__uncultured.bacterium	0.33786	-0.0750352	-0.092518	-0.0174827	1.40194	0.927711	0.911633	0.982669	0.823671	0.901126	0.0101404	0.0296747	0	0	0.004029	0.4777	0.09046	5.799	0	0	2	245.9	39.75	3154
D_0__Bacteria.D_1__Firmicutes.D_2__Bacilli.D_3__Lactobacillales.D_4__Lactobacillaceae.D_5__Lactobacillus.Other	0.307245	-0.304124	-0.189441	0.114684	1.35967	0.737769	0.827422	1.12152	0.0324623	0.14608	0.00149957	0.00621996	0	0	0.002219	0.02229	0.01383	0.2702	0	0	1	10.15	8	105
D_0__Bacteria.D_1__Firmicutes.D_2__Bacilli.D_3__Lactobacillales.D_4__Lactobacillaceae.D_5__Pediococcus.D_6__Pediococcus.acidilactici	0.0588311	-0.0205297	-0.0226988	-0.0021691	1.0606	0.97968	0.977557	0.997833	0.769115	0.86237	0.0394157	0.0873742	0	0	0	0.001534	0	0.05147	0	0	0	0.5521	0	20
D_0__Bacteria.D_1__Firmicutes.D_2__Bacilli.D_3__Lactobacillales.D_4__Lactobacillaceae.D_5__Pediococcus.Other	0.0993145	-0.0721966	-0.0224881	0.0497084	1.10441	0.930348	0.977763	1.05096	0.430481	0.637408	0.0341233	0.0790137	0	0	0	0.0005259	0	0.02059	0	0	0	0.1979	0	8
D_0__Bacteria.D_1__Firmicutes.D_2__Bacilli.D_3__Lactobacillales.D_4__Leuconostocaceae.D_5__Leuconostoc.D_6__uncultured.bacterium	0.487886	0.073359	-0.0925048	-0.165864	1.62887	1.07612	0.911645	0.847162	0.452012	0.653363	1.76318e-05	0.000123682	0	0	0	0.002713	0.002364	0.04115	0	0	0	1.198	1	19
D_0__Bacteria.D_1__Firmicutes.D_2__Bacilli.D_3__Lactobacillales.D_4__Leuconostocaceae.D_5__Weissella.D_6__Weissella.thailandensis	0.102113	0.0452244	0.00790129	-0.0373232	1.10751	1.04626	1.00793	0.963365	0.721865	0.835752	0.0387842	0.0868547	0	0	0	0.0001318	0	0.004045	0	0	0	0.0625	0	2
D_0__Bacteria.D_1__Firmicutes.D_2__Bacilli.D_3__Lactobacillales.D_4__Leuconostocaceae.D_5__Weissella.D_6__uncultured.bacterium	0.0796032	0.111483	0.109314	-0.0021691	1.08286	1.11793	1.11551	0.997833	0.0790247	0.273079	0.0829005	0.156919	0	0	0	0.0002688	0	0.009995	0	0	0	0.1354	0	5
D_0__Bacteria.D_1__Firmicutes.D_2__Bacilli.D_3__Lactobacillales.D_4__Streptococcaceae.D_5__Lactococcus.D_6__uncultured.bacterium	0.21217	-0.214775	-0.291657	-0.0768821	1.23636	0.806723	0.747025	0.925999	0.0733967	0.26127	0.0485261	0.104266	0	0.002191	0.006892	0.02859	0.01775	0.2186	0	1	3	13.44	7	114
D_0__Bacteria.D_1__Firmicutes.D_2__Bacilli.D_3__Lactobacillales.D_4__Streptococcaceae.D_5__Lactococcus.Other	0.0701868	-0.0921021	-0.111057	-0.0189548	1.07271	0.912012	0.894888	0.981224	0.102044	0.310031	0.119662	0.21298	0	0	0	0.0001392	0	0.003147	0	0	0	0.07292	0	2
D_0__Bacteria.D_1__Firmicutes.D_2__Bacilli.D_3__Lactobacillales.D_4__Streptococcaceae.D_5__Streptococcus.D_6__Streptococcus.gallolyticus.subsp..macedonicus	0.0121658	0.0268561	-0.00806201	-0.0349181	1.01224	1.02722	0.99197	0.965684	0.772951	0.86237	0.769641	0.823052	0	0	0	0.0001296	0	0.005634	0	0	0	0.05208	0	2
D_0__Bacteria.D_1__Firmicutes.D_2__Bacilli.D_3__Lactobacillales.D_4__Streptococcaceae.D_5__Streptococcus.D_6__Streptococcus.parasanguinis.FW213	0.0350535	-0.0418072	-0.0950936	-0.0532865	1.03568	0.959055	0.909288	0.948108	0.205792	0.450072	0.419574	0.549827	0	0	0	9.991e-05	0	0.002857	0	0	0	0.04167	0	1
D_0__Bacteria.D_1__Firmicutes.D_2__Bacilli.D_3__Lactobacillales.D_4__Streptococcaceae.D_5__Streptococcus.D_6__Streptococcus.salivarius.subsp..thermophilus	-7.97987e-05	-0.142397	0.0262696	0.168667	0.99992	0.867277	1.02662	1.18373	0.207503	0.450072	0.999231	0.999231	0	0	0	0.0003266	0	0.005538	0	0	0	0.1562	0	2
D_0__Bacteria.D_1__Firmicutes.D_2__Bacilli.D_3__Lactobacillales.D_4__Streptococcaceae.D_5__Streptococcus.D_6__uncultured.Streptococcus.sp.	0.496368	-0.102661	-0.149717	-0.0470552	1.64274	0.902433	0.860952	0.954035	0.653244	0.792869	0.000413335	0.00201184	0	0	0.001964	0.003519	0.004396	0.03603	0	0	1	1.562	2	14
D_0__Bacteria.D_1__Firmicutes.D_2__Bacilli.D_3__Lactobacillales.D_4__Streptococcaceae.D_5__Streptococcus.D_6__uncultured.bacterium	0.444763	-0.33472	-0.316868	0.0178514	1.56012	0.715539	0.728427	1.01801	2.79471e-07	1.90439e-05	2.23978e-13	6.67734e-12	0.03416	0.1189	0.5908	0.8307	1.251	5.672	12	57.5	292	379.5	541	2204
D_0__Bacteria.D_1__Firmicutes.D_2__Bacilli.D_3__Lactobacillales.D_4__Streptococcaceae.D_5__Streptococcus.D_6__uncultured.organism	0.017339	-0.432407	-0.298072	0.134335	1.01749	0.648945	0.742248	1.14378	0.00383614	0.0310415	0.868352	0.902622	0	0	0	0.001698	0.00213	0.01544	0	0	0	0.7812	1	6
D_0__Bacteria.D_1__Firmicutes.D_2__Bacilli.D_3__Lactobacillales.D_4__Streptococcaceae.D_5__Streptococcus.Other	0.570281	-0.489274	-0.476174	0.0130999	1.76876	0.613071	0.621155	1.01319	0.00234397	0.021923	1.92006e-05	0.000132735	0	0.002662	0.008403	0.01355	0.0192	0.1235	0	1	4	6.167	8	48
D_0__Bacteria.D_1__Firmicutes.D_2__Clostridia.D_3__Clostridiales.D_4__Christensenellaceae.D_5__Catabacter.Other	-0.193779	0.0635484	-0.185497	-0.249045	0.82384	1.06561	0.830692	0.779545	0.161722	0.408909	0.0795004	0.151687	0	0	0.002179	0.003302	0.005527	0.02247	0	0	1	1.542	3	11
D_0__Bacteria.D_1__Firmicutes.D_2__Clostridia.D_3__Clostridiales.D_4__Christensenellaceae.D_5__Christensenellaceae.R.7.group.D_6__uncultured.Clostridiaceae.bacterium	0.0191756	0.050673	0.0500865	-0.000586486	1.01936	1.05198	1.05136	0.999414	0.45977	0.656618	0.61335	0.713673	0	0	0	0.0002508	0	0.006576	0	0	0	0.1458	0	4
D_0__Bacteria.D_1__Firmicutes.D_2__Clostridia.D_3__Clostridiales.D_4__Christensenellaceae.D_5__Christensenellaceae.R.7.group.D_6__uncultured.bacterium	-0.0408895	-0.442442	-0.484787	-0.0423457	0.959935	0.642466	0.615828	0.958538	2.43644e-09	5.81092e-07	0.504571	0.622021	0.01143	0.2601	1.349	2.285	3.809	14.13	4	132.2	670	1080	1547	7179
D_0__Bacteria.D_1__Firmicutes.D_2__Clostridia.D_3__Clostridiales.D_4__Christensenellaceae.D_5__Christensenellaceae.R.7.group.D_6__uncultured.rumen.bacterium	0.0118066	-0.0403788	0.0729822	0.113361	1.01188	0.960426	1.07571	1.12004	0.438993	0.640367	0.871079	0.903271	0	0	0	0.001391	0	0.02942	0	0	0	0.6458	0	13
D_0__Bacteria.D_1__Firmicutes.D_2__Clostridia.D_3__Clostridiales.D_4__Christensenellaceae.D_5__Christensenellaceae.R.7.group.Other	-0.174621	-0.0782836	0.0910306	0.169314	0.839776	0.924702	1.0953	1.18449	0.393743	0.621232	0.0859614	0.16207	0	0	0	0.003125	0.003711	0.02942	0	0	0	1.49	2	12
D_0__Bacteria.D_1__Firmicutes.D_2__Clostridia.D_3__Clostridiales.D_4__Christensenellaceae.D_5__uncultured.D_6__uncultured.bacterium	-0.335519	-0.100402	-0.225594	-0.125191	0.714967	0.904473	0.798042	0.882328	0.138266	0.370523	0.000430675	0.00207507	0	0	0.01294	0.02153	0.0247	0.2346	0	0	6	9.865	13	114
D_0__Bacteria.D_1__Firmicutes.D_2__Clostridia.D_3__Clostridiales.D_4__Christensenellaceae.D_5__uncultured.Other	-0.360471	-0.0306311	0.0474339	0.078065	0.697348	0.969833	1.04858	1.08119	0.771868	0.86237	0.000114033	0.000706411	0	0	0.002904	0.009657	0.01385	0.1025	0	0	1	4.552	7	46
D_0__Bacteria.D_1__Firmicutes.D_2__Clostridia.D_3__Clostridiales.D_4__Christensenellaceae.Other.Other	-0.169403	-0.166821	-0.258607	-0.0917856	0.844169	0.846351	0.772127	0.912301	0.0887586	0.285183	0.0799117	0.151864	0	0	0	0.006984	0.007488	0.1012	0	0	0	3.531	3.25	61
D_0__Bacteria.D_1__Firmicutes.D_2__Clostridia.D_3__Clostridiales.D_4__Clostridiaceae.1.D_5__Clostridium.sensu.stricto.1.D_6__uncultured.bacterium	0.981608	0.0521159	-0.00553979	-0.0576557	2.66874	1.0535	0.994476	0.943975	0.85344	0.91276	4.32094e-17	1.71757e-15	0	0.103	0.3243	0.6882	1.048	3.67	0	43.75	150.5	313.5	466	1653
D_0__Bacteria.D_1__Firmicutes.D_2__Clostridia.D_3__Clostridiales.D_4__Clostridiaceae.1.D_5__Clostridium.sensu.stricto.1.Other	0.0979691	-0.0269146	-0.0893329	-0.0624182	1.10293	0.973444	0.914541	0.93949	0.607832	0.761181	0.192425	0.308008	0	0	0	0.00127	0	0.01584	0	0	0	0.6146	0	9
D_0__Bacteria.D_1__Firmicutes.D_2__Clostridia.D_3__Clostridiales.D_4__Clostridiaceae.1.D_5__Sarcina.D_6__uncultured.bacterium	0.0456957	-0.0921021	-0.0767253	0.0153768	1.04676	0.912012	0.926144	1.0155	0.552717	0.738369	0.535813	0.648687	0	0	0	0.0002796	0	0.00695	0	0	0	0.1354	0	4
D_0__Bacteria.D_1__Firmicutes.D_2__Clostridia.D_3__Clostridiales.D_4__Clostridiaceae.1.D_5__uncultured.D_6__uncultured.bacterium	-0.00548628	0.0347097	0.0157549	-0.0189548	0.994529	1.03532	1.01588	0.981224	0.694324	0.81776	0.86856	0.902622	0	0	0	0.0001257	0	0.00492	0	0	0	0.07292	0	3
D_0__Bacteria.D_1__Firmicutes.D_2__Clostridia.D_3__Clostridiales.D_4__Clostridiales.vadinBB60.group.D_5__uncultured.bacterium.D_6__	-0.460417	0.395862	0.481163	0.0853008	0.63102	1.48566	1.61796	1.08904	0.00909089	0.0577998	0.000814755	0.00359362	0	0.00147	0.01082	0.04456	0.0553	0.5315	0	0.75	5	20.38	27.5	270
D_0__Bacteria.D_1__Firmicutes.D_2__Clostridia.D_3__Clostridiales.D_4__Clostridiales.vadinBB60.group.Other.Other	-0.239471	0.213213	0.218747	0.0055336	0.787044	1.23765	1.24452	1.00555	0.113243	0.331393	0.0146227	0.0407898	0	0	0	0.005251	0	0.2408	0	0	0	1.917	0	75
D_0__Bacteria.D_1__Firmicutes.D_2__Clostridia.D_3__Clostridiales.D_4__Defluviitaleaceae.D_5__Defluviitaleaceae.UCG.011.D_6__uncultured.bacterium	-0.284176	-0.0286063	-0.191134	-0.162528	0.752634	0.971799	0.826022	0.849993	0.0789481	0.273079	0.000214862	0.00120576	0	0	0.01048	0.01689	0.02299	0.09408	0	0	4	8.188	10.25	50
D_0__Bacteria.D_1__Firmicutes.D_2__Clostridia.D_3__Clostridiales.D_4__Eubacteriaceae.D_5__Anaerofustis.D_6__uncultured.bacterium	-0.114689	0.000378054	0.0398279	0.0394498	0.891643	1.00038	1.04063	1.04024	0.840745	0.907212	0.0732327	0.14258	0	0	0	0.0002808	0	0.004932	0	0	0	0.1562	0	3
D_0__Bacteria.D_1__Firmicutes.D_2__Clostridia.D_3__Clostridiales.D_4__Eubacteriaceae.D_5__Anaerofustis.Other	0.326201	0.0609905	-0.0257094	-0.0866999	1.38569	1.06289	0.974618	0.916952	0.773096	0.86237	0.0017746	0.00718396	0	0	0	0.003012	0.002819	0.0451	0	0	0	1.26	1.25	16
D_0__Bacteria.D_1__Firmicutes.D_2__Clostridia.D_3__Clostridiales.D_4__Eubacteriaceae.D_5__Eubacterium.Other	0.105746	0.0611877	0.119006	0.0578182	1.11154	1.0631	1.12638	1.05952	0.254456	0.512133	0.0722586	0.141841	0	0	0	0.000338	0	0.007451	0	0	0	0.125	0	3
D_0__Bacteria.D_1__Firmicutes.D_2__Clostridia.D_3__Clostridiales.D_4__Eubacteriaceae.D_5__Pseudoramibacter.D_6__uncultured.bacterium	0.124172	-0.0216001	0.0131217	0.0347218	1.13221	0.978632	1.01321	1.03533	0.798733	0.879898	0.0045299	0.0157793	0	0	0	0.000899	0	0.04118	0	0	0	0.3333	0	16
D_0__Bacteria.D_1__Firmicutes.D_2__Clostridia.D_3__Clostridiales.D_4__Family.XI.D_5__Anaerococcus.D_6__uncultured.bacterium	0.22261	0.0302378	0.0262696	-0.00396816	1.24933	1.0307	1.02662	0.99604	0.945894	0.962029	0.00683264	0.0213018	0	0	0	0.000885	0	0.01801	0	0	0	0.3542	0	7
D_0__Bacteria.D_1__Firmicutes.D_2__Clostridia.D_3__Clostridiales.D_4__Family.XI.D_5__Ezakiella.D_6__uncultured.bacterium	-0.00548628	-0.0737338	0.0367844	0.110518	0.994529	0.928919	1.03747	1.11686	0.415968	0.633769	0.936634	0.961168	0	0	0	0.0003115	0	0.005905	0	0	0	0.1562	0	3
D_0__Bacteria.D_1__Firmicutes.D_2__Clostridia.D_3__Clostridiales.D_4__Family.XI.D_5__Finegoldia.D_6__uncultured.bacterium	0.239392	-0.0856252	-0.220789	-0.135164	1.27048	0.917938	0.801886	0.873573	0.208524	0.450072	0.0205807	0.0524341	0	0	0	0.001336	0	0.02668	0	0	0	0.5938	0	14
D_0__Bacteria.D_1__Firmicutes.D_2__Clostridia.D_3__Clostridiales.D_4__Family.XI.D_5__Murdochiella.D_6__uncultured.bacterium	0.137247	0.0108928	0.0949329	0.0840401	1.14711	1.01095	1.09959	1.08767	0.337546	0.575033	0.0183263	0.0485647	0	0	0	0.0002205	0	0.0107	0	0	0	0.09375	0	4
D_0__Bacteria.D_1__Firmicutes.D_2__Clostridia.D_3__Clostridiales.D_4__Family.XI.D_5__Parvimonas.D_6__uncultured.bacterium	0.200674	-0.200546	-0.245978	-0.0454329	1.22223	0.818284	0.781939	0.955584	0.0666784	0.244658	0.0285787	0.0692807	0	0	0	0.0005198	0	0.007005	0	0	0	0.2396	0	3
D_0__Bacteria.D_1__Firmicutes.D_2__Clostridia.D_3__Clostridiales.D_4__Family.XI.D_5__Peptoniphilus.D_6__uncultured.bacterium	0.235404	-0.0373353	-0.134646	-0.0973104	1.26542	0.963353	0.874026	0.907274	0.493921	0.685725	0.0151586	0.0420386	0	0	0	0.0008761	0	0.01544	0	0	0	0.3646	0	6
D_0__Bacteria.D_1__Firmicutes.D_2__Clostridia.D_3__Clostridiales.D_4__Family.XIII.D_5__Family.XIII.AD3011.group.D_6__uncultured.bacterium	0.202184	-0.0541552	-0.31603	-0.261875	1.22407	0.947285	0.729038	0.769607	0.00108039	0.0121894	0.00577332	0.0187338	0	0.03692	0.1015	0.1375	0.2006	0.748	0	17.5	47.5	62.46	93.5	279
D_0__Bacteria.D_1__Firmicutes.D_2__Clostridia.D_3__Clostridiales.D_4__Family.XIII.D_5__Family.XIII.AD3011.group.D_6__uncultured.organism	-0.122502	0.0882321	-0.0197815	-0.108014	0.884704	1.09224	0.980413	0.897615	0.628129	0.774205	0.209317	0.330611	0	0	0	0.0009426	0	0.01605	0	0	0	0.4167	0	5
D_0__Bacteria.D_1__Firmicutes.D_2__Clostridia.D_3__Clostridiales.D_4__Family.XIII.D_5__Family.XIII.AD3011.group.Other	-0.291993	-0.0656863	-0.360269	-0.294582	0.746773	0.936425	0.697489	0.744843	0.00277779	0.0241105	0.00131646	0.00555709	0	0	0.01031	0.02989	0.03268	0.2518	0	0	5	14.4	16	143
D_0__Bacteria.D_1__Firmicutes.D_2__Clostridia.D_3__Clostridiales.D_4__Family.XIII.D_5__Family.XIII.UCG.001.D_6__uncultured.bacterium	0.0118724	-0.0470457	-0.30549	-0.258444	1.01194	0.954044	0.736763	0.772252	0.00125126	0.0132633	0.866127	0.902622	0	0.02317	0.04502	0.05349	0.07488	0.1766	0	10.75	21	25.23	34.25	96
D_0__Bacteria.D_1__Firmicutes.D_2__Clostridia.D_3__Clostridiales.D_4__Family.XIII.D_5__Family.XIII.UCG.002.D_6__uncultured.bacterium	-0.126336	0.0268561	-0.0489971	-0.0758532	0.881319	1.02722	0.952184	0.926952	0.731276	0.842557	0.113635	0.203011	0	0	0	0.0006323	0	0.01987	0	0	0	0.2708	0	8
D_0__Bacteria.D_1__Firmicutes.D_2__Clostridia.D_3__Clostridiales.D_4__Family.XIII.D_5__Incertae.Sedis.Other	0.0914712	0.0428194	-0.0264303	-0.0692498	1.09579	1.04375	0.973916	0.933094	0.344052	0.576801	0.0204659	0.0524341	0	0	0	7.534e-05	0	0.005068	0	0	0	0.03125	0	2
D_0__Bacteria.D_1__Firmicutes.D_2__Clostridia.D_3__Clostridiales.D_4__Family.XIII.D_5__Mogibacterium.D_6__uncultured.bacterium	0.160356	0.0483134	0.14681	0.0984971	1.17393	1.0495	1.15813	1.10351	0.151596	0.392995	0.0114609	0.0329328	0	0	0	0.002156	0	0.06197	0	0	0	0.8229	0	22
D_0__Bacteria.D_1__Firmicutes.D_2__Clostridia.D_3__Clostridiales.D_4__Family.XIII.D_5__.Eubacterium..brachy.group.D_6__uncultured.Eubacteriaceae.bacterium	0.0270189	0.109976	0.0407266	-0.0692498	1.02739	1.11625	1.04157	0.933094	0.270238	0.521878	0.627682	0.72495	0	0	0	0.0006235	0	0.01472	0	0	0	0.3125	0	8
D_0__Bacteria.D_1__Firmicutes.D_2__Clostridia.D_3__Clostridiales.D_4__Family.XIII.D_5__.Eubacterium..brachy.group.D_6__uncultured.bacterium	0.297941	0.0658463	-0.135027	-0.200873	1.34708	1.06806	0.873693	0.818016	0.286853	0.534488	0.005604	0.018309	0	0	0	0.01604	0.01329	0.157	0	0	0	7.135	6.25	92
D_0__Bacteria.D_1__Firmicutes.D_2__Clostridia.D_3__Clostridiales.D_4__Family.XIII.D_5__.Eubacterium..nodatum.group.D_6__uncultured.bacterium	-0.0657369	0.165628	0.0487948	-0.116833	0.936377	1.18013	1.05	0.889733	0.220617	0.465638	0.407471	0.540159	0	0	0	0.005094	0.005692	0.04985	0	0	0	2.177	3	20
D_0__Bacteria.D_1__Firmicutes.D_2__Clostridia.D_3__Clostridiales.D_4__Family.XIII.D_5__.Eubacterium..nodatum.group.Other	-0.0650554	-0.109956	-0.125483	-0.0155267	0.937016	0.895873	0.882071	0.984593	0.591244	0.756572	0.549612	0.659023	0	0	0	0.001446	0.001911	0.02219	0	0	0	0.6771	1	11
D_0__Bacteria.D_1__Firmicutes.D_2__Clostridia.D_3__Clostridiales.D_4__Family.XIII.D_5__uncultured.Other	0.0685835	0.0611877	0.0925279	0.0313401	1.07099	1.0631	1.09694	1.03184	0.249079	0.509917	0.136059	0.236001	0	0	0	9.694e-05	0	0.00535	0	0	0	0.04167	0	2
D_0__Bacteria.D_1__Firmicutes.D_2__Clostridia.D_3__Clostridiales.D_4__Family.XIII.Other.Other	-0.110002	0.173241	-0.191468	-0.364709	0.895832	1.18915	0.825746	0.694399	0.00687251	0.0461717	0.231227	0.355176	0	0	0	0.001998	0.003686	0.01425	0	0	0	0.9479	2	6
D_0__Bacteria.D_1__Firmicutes.D_2__Clostridia.D_3__Clostridiales.D_4__Lachnospiraceae.D_5__Acetitomaculum.D_6__uncultured.bacterium	0.15452	-0.121609	-0.0688046	0.0528046	1.1671	0.885494	0.933509	1.05422	0.590409	0.756572	0.112809	0.202292	0	0	0	0.004527	0	0.05075	0	0	0	2.438	0	32
D_0__Bacteria.D_1__Firmicutes.D_2__Clostridia.D_3__Clostridiales.D_4__Lachnospiraceae.D_5__Anaerostipes.D_6__uncultured.bacterium	0.837172	-0.340259	-0.177022	0.163237	2.30983	0.711586	0.837761	1.17732	0.000492609	0.00734295	2.6039e-20	1.55258e-18	0.09306	0.718	1.321	1.629	2.298	4.97	43	282.8	659	768.4	1080	2492
D_0__Bacteria.D_1__Firmicutes.D_2__Clostridia.D_3__Clostridiales.D_4__Lachnospiraceae.D_5__Anaerostipes.D_6__uncultured.organism	0.0914712	0.0452244	-0.00806201	-0.0532865	1.09579	1.04626	0.99197	0.948108	0.367608	0.5904	0.00667151	0.0212747	0	0	0	0.0001237	0	0.004004	0	0	0	0.05208	0	2
D_0__Bacteria.D_1__Firmicutes.D_2__Clostridia.D_3__Clostridiales.D_4__Lachnospiraceae.D_5__Anaerostipes.Other	0.474546	-0.203463	-0.110336	0.0931265	1.60728	0.815901	0.895533	1.0976	0.427303	0.63601	0.000329672	0.00170928	0	0	0	0.001492	0.002283	0.01446	0	0	0	0.7083	1	6
D_0__Bacteria.D_1__Firmicutes.D_2__Clostridia.D_3__Clostridiales.D_4__Lachnospiraceae.D_5__Blautia.D_6__uncultured.Lachnospiraceae.bacterium	0.638097	-0.14569	-0.121864	0.0238257	1.89288	0.864426	0.885268	1.02411	0.614386	0.763182	3.77164e-06	2.9493e-05	0	0	0.00224	0.00404	0.005241	0.02537	0	0	1	1.76	2	9
D_0__Bacteria.D_1__Firmicutes.D_2__Clostridia.D_3__Clostridiales.D_4__Lachnospiraceae.D_5__Blautia.D_6__uncultured.bacterium	0.854518	-0.171644	-0.0748885	0.0967552	2.35024	0.842279	0.927847	1.10159	0.0421575	0.179546	3.91457e-26	9.33626e-24	0.6149	3.156	4.939	5.78	7.593	13.72	208	1589	2264	2608	3356	6778
D_0__Bacteria.D_1__Firmicutes.D_2__Clostridia.D_3__Clostridiales.D_4__Lachnospiraceae.D_5__Blautia.D_6__uncultured.organism	0.774636	-0.131664	-0.0816631	0.0500012	2.1698	0.876635	0.921582	1.05127	0.703682	0.822687	5.04765e-08	6.01932e-07	0	0.001989	0.004355	0.005705	0.007911	0.02574	0	1	2	2.542	3	11
D_0__Bacteria.D_1__Firmicutes.D_2__Clostridia.D_3__Clostridiales.D_4__Lachnospiraceae.D_5__Blautia.Other	0.926096	-0.107938	0.12131	0.229248	2.52463	0.897683	1.12898	1.25765	0.25928	0.513181	2.91215e-12	7.71719e-11	0	0.009475	0.01879	0.02386	0.03473	0.08177	0	4	9	10.78	17	41
D_0__Bacteria.D_1__Firmicutes.D_2__Clostridia.D_3__Clostridiales.D_4__Lachnospiraceae.D_5__Butyrivibrio.D_6__uncultured.bacterium	-0.201813	0.0803909	0.135435	0.0550439	0.817248	1.08371	1.14503	1.05659	0.666164	0.800404	0.103931	0.187784	0	0	0	0.3838	0.04961	7.696	0	0	0	167.9	17.5	3199
D_0__Bacteria.D_1__Firmicutes.D_2__Clostridia.D_3__Clostridiales.D_4__Lachnospiraceae.D_5__Butyrivibrio.Other	0.154899	0.111483	0.169301	0.0578182	1.16754	1.11793	1.18448	1.05952	0.252366	0.510576	0.0678816	0.135479	0	0	0	0.0006644	0	0.009341	0	0	0	0.3021	0	4
D_0__Bacteria.D_1__Firmicutes.D_2__Clostridia.D_3__Clostridiales.D_4__Lachnospiraceae.D_5__Cellulosilyticum.Other	0.0649511	0.050673	-0.0529084	-0.103581	1.06711	1.05198	0.948467	0.901603	0.185491	0.436792	0.156872	0.259819	0	0	0	0.0001192	0	0.005281	0	0	0	0.0625	0	3
D_0__Bacteria.D_1__Firmicutes.D_2__Clostridia.D_3__Clostridiales.D_4__Lachnospiraceae.D_5__Coprococcus.1.D_6__uncultured.bacterium	0.561223	-0.226788	-0.244492	-0.0177037	1.75281	0.79709	0.783102	0.982452	0.023675	0.116423	4.78752e-10	7.61216e-09	0	0.1148	0.2847	0.3797	0.4841	2.593	0	49.25	133.5	178.3	234	1158
D_0__Bacteria.D_1__Firmicutes.D_2__Clostridia.D_3__Clostridiales.D_4__Lachnospiraceae.D_5__Coprococcus.1.D_6__uncultured.organism	-0.179975	0.0795561	0.126859	0.0473034	0.835291	1.08281	1.13526	1.04844	0.408291	0.633769	0.0228108	0.0569674	0	0	0	0.0003632	0	0.004236	0	0	0	0.1771	0	2
D_0__Bacteria.D_1__Firmicutes.D_2__Clostridia.D_3__Clostridiales.D_4__Lachnospiraceae.D_5__Coprococcus.1.Other	-0.0664856	0.00083385	0.094902	0.0940682	0.935676	1.00083	1.09955	1.09863	0.678762	0.809424	0.510724	0.62626	0	0	0.002488	0.00438	0.006081	0.02158	0	0	1	2.115	3	9
D_0__Bacteria.D_1__Firmicutes.D_2__Clostridia.D_3__Clostridiales.D_4__Lachnospiraceae.D_5__Coprococcus.2.D_6__uncultured.bacterium	0.0911247	0.370203	0.238639	-0.131564	1.09541	1.44803	1.26952	0.876723	0.00392392	0.0310415	0.306882	0.438132	0	0	0.2746	0.6702	0.9394	4.105	0	0	117.5	331.2	440	2475
D_0__Bacteria.D_1__Firmicutes.D_2__Clostridia.D_3__Clostridiales.D_4__Lachnospiraceae.D_5__Coprococcus.2.Other	-0.0430896	0.209951	0.073439	-0.136512	0.957826	1.23362	1.0762	0.872396	0.0123583	0.0718893	0.451191	0.580102	0	0	0	0.001347	0	0.01755	0	0	0	0.6979	0	11
D_0__Bacteria.D_1__Firmicutes.D_2__Clostridia.D_3__Clostridiales.D_4__Lachnospiraceae.D_5__Coprococcus.3.D_6__uncultured.bacterium	0.534445	-0.400333	-0.294424	0.105909	1.7065	0.670097	0.744961	1.11172	1.43136e-05	0.00037931	6.9179e-12	1.73676e-10	0	0.208	0.4046	0.5969	0.8601	3.218	0	86.75	179.5	294.4	382.5	1828
D_0__Bacteria.D_1__Firmicutes.D_2__Clostridia.D_3__Clostridiales.D_4__Lachnospiraceae.D_5__Coprococcus.3.Other	0.290451	-0.142397	-0.0583569	0.0840401	1.33703	0.867277	0.943313	1.08767	0.577968	0.74916	0.0105408	0.0304724	0	0	0	0.0008037	0	0.007996	0	0	0	0.3854	0	4
D_0__Bacteria.D_1__Firmicutes.D_2__Clostridia.D_3__Clostridiales.D_4__Lachnospiraceae.D_5__Dorea.D_6__uncultured.bacterium	0.555231	-0.337697	-0.192765	0.144932	1.74234	0.713411	0.824676	1.15596	0.00109883	0.0121894	2.32174e-11	5.27366e-10	0	0.4965	1.101	1.334	1.814	5.845	0	236.2	529	624.7	815.2	2699
D_0__Bacteria.D_1__Firmicutes.D_2__Clostridia.D_3__Clostridiales.D_4__Lachnospiraceae.D_5__Dorea.D_6__uncultured.organism	0.126605	-0.00747552	-0.060762	-0.0532865	1.13497	0.992552	0.941047	0.948108	0.605195	0.761181	0.0207147	0.0524341	0	0	0	0.0001436	0	0.002847	0	0	0	0.0625	0	1
D_0__Bacteria.D_1__Firmicutes.D_2__Clostridia.D_3__Clostridiales.D_4__Lachnospiraceae.D_5__Dorea.Other	0.455424	-0.142746	-0.138171	0.00457503	1.57684	0.866974	0.87095	1.00459	0.536542	0.727075	0.000225506	0.0012364	0	0.002733	0.007088	0.007876	0.01115	0.02599	0	1	3	3.74	5	13
D_0__Bacteria.D_1__Firmicutes.D_2__Clostridia.D_3__Clostridiales.D_4__Lachnospiraceae.D_5__Eisenbergiella.D_6__uncultured.bacterium	-0.826391	-0.189984	-0.182535	0.00744872	0.437626	0.826972	0.833155	1.00748	0.319455	0.562288	3.1473e-10	5.36166e-09	0	0	0.003876	0.02423	0.01125	0.5839	0	0	2	9.396	5	254
D_0__Bacteria.D_1__Firmicutes.D_2__Clostridia.D_3__Clostridiales.D_4__Lachnospiraceae.D_5__Eisenbergiella.D_6__uncultured.organism	0.0244113	0.0268561	0.0925279	0.0656717	1.02471	1.02722	1.09694	1.06788	0.169198	0.417926	0.549877	0.659023	0	0	0	6.899e-05	0	0.004598	0	0	0	0.03125	0	2
D_0__Bacteria.D_1__Firmicutes.D_2__Clostridia.D_3__Clostridiales.D_4__Lachnospiraceae.D_5__Epulopiscium.Other	0.080829	0.0268561	0.0765646	0.0497084	1.08419	1.02722	1.07957	1.05096	0.427138	0.63601	0.0976149	0.181176	0	0	0	0.0001603	0	0.00229	0	0	0	0.08333	0	1
D_0__Bacteria.D_1__Firmicutes.D_2__Clostridia.D_3__Clostridiales.D_4__Lachnospiraceae.D_5__Fusicatenibacter.D_6__uncultured.bacterium	0.777367	-0.135435	0.0171244	0.152559	2.17574	0.873336	1.01727	1.16481	0.117768	0.340458	1.463e-19	6.97851e-18	0.01182	0.377	0.9326	1.257	1.5	7.826	4	160.5	424	564.7	747	3041
D_0__Bacteria.D_1__Firmicutes.D_2__Clostridia.D_3__Clostridiales.D_4__Lachnospiraceae.D_5__Fusicatenibacter.D_6__uncultured.organism	0.558722	-0.303779	-0.291235	0.012544	1.74844	0.738024	0.74734	1.01262	0.109118	0.323631	5.47087e-05	0.000352649	0	0	0.002707	0.003986	0.005584	0.01691	0	0	1	1.854	3	8
D_0__Bacteria.D_1__Firmicutes.D_2__Clostridia.D_3__Clostridiales.D_4__Lachnospiraceae.D_5__Fusicatenibacter.Other	0.273141	0.180402	-0.0288354	-0.209237	1.31409	1.1977	0.971576	0.811203	0.188315	0.438177	0.00773151	0.0237931	0	0	0	0.001119	0.002029	0.00857	0	0	0	0.4896	1	3
D_0__Bacteria.D_1__Firmicutes.D_2__Clostridia.D_3__Clostridiales.D_4__Lachnospiraceae.D_5__Howardella.D_6__uncultured.bacterium	0.0495889	-0.0536164	-0.0618325	-0.00821612	1.05084	0.947796	0.94004	0.991818	0.277891	0.528331	0.147249	0.25044	0	0	0	0.06609	0.06078	0.947	0	0	0	32.24	29	571
D_0__Bacteria.D_1__Firmicutes.D_2__Clostridia.D_3__Clostridiales.D_4__Lachnospiraceae.D_5__Howardella.D_6__uncultured.organism	-0.068998	0.111483	0.0765646	-0.0349181	0.933329	1.11793	1.07957	0.965684	0.342954	0.576801	0.276909	0.411481	0	0	0	0.0007386	0	0.01161	0	0	0	0.3646	0	7
D_0__Bacteria.D_1__Firmicutes.D_2__Clostridia.D_3__Clostridiales.D_4__Lachnospiraceae.D_5__Incertae.Sedis.D_6__uncultured.bacterium	-0.469163	0.148198	0.155168	0.00697023	0.625526	1.15974	1.16785	1.00699	0.261353	0.515146	5.77379e-07	5.85978e-06	0	0.07399	0.3026	0.4373	0.6018	2.603	0	34.75	128.5	208.4	256	1275
D_0__Bacteria.D_1__Firmicutes.D_2__Clostridia.D_3__Clostridiales.D_4__Lachnospiraceae.D_5__Incertae.Sedis.Other	-0.0793853	-0.17939	-0.0793865	0.100003	0.923684	0.83578	0.923683	1.10517	0.207432	0.450072	0.334105	0.471503	0	0	0	0.0004122	0	0.005604	0	0	0	0.1979	0	3
D_0__Bacteria.D_1__Firmicutes.D_2__Clostridia.D_3__Clostridiales.D_4__Lachnospiraceae.D_5__Lachnoanaerobaculum.D_6__uncultured.bacterium	0.080829	0.0268561	-0.0264303	-0.0532865	1.08419	1.02722	0.973916	0.948108	0.427664	0.63601	0.0168044	0.0452864	0	0	0	4.293e-05	0	0.002281	0	0	0	0.02083	0	1
D_0__Bacteria.D_1__Firmicutes.D_2__Clostridia.D_3__Clostridiales.D_4__Lachnospiraceae.D_5__Lachnoclostridium.D_6__uncultured.bacterium	0.152417	-0.184212	-0.161566	0.0226451	1.16465	0.83176	0.85081	1.0229	0.00113448	0.0122988	0.000580159	0.00266092	0.1316	0.4366	0.7909	1.199	1.785	4.862	45	223	352	560.4	804.8	2551
D_0__Bacteria.D_1__Firmicutes.D_2__Clostridia.D_3__Clostridiales.D_4__Lachnospiraceae.D_5__Lachnoclostridium.D_6__uncultured.organism	-0.399931	0.0366919	0.160405	0.123713	0.670366	1.03737	1.17399	1.13169	0.362221	0.586685	7.04445e-05	0.000448027	0.00176	0.05885	0.1042	0.4346	0.2186	5.917	1	28.75	48.5	182.5	106	2137
D_0__Bacteria.D_1__Firmicutes.D_2__Clostridia.D_3__Clostridiales.D_4__Lachnospiraceae.D_5__Lachnoclostridium.Other	0.126933	-0.294057	-0.125663	0.168393	1.13534	0.745234	0.881912	1.1834	0.0584955	0.225019	0.203564	0.322591	0	0.005498	0.00979	0.01919	0.01607	0.1911	0	2	5	8.573	7.25	73
D_0__Bacteria.D_1__Firmicutes.D_2__Clostridia.D_3__Clostridiales.D_4__Lachnospiraceae.D_5__Lachnoclostridium.5.D_6__uncultured.bacterium	0.0931055	-0.050921	-0.0583844	-0.00746342	1.09758	0.950354	0.943287	0.992564	0.794973	0.877783	0.225614	0.349409	0	0	0	0.0008337	0	0.02055	0	0	0	0.4167	0	11
D_0__Bacteria.D_1__Firmicutes.D_2__Clostridia.D_3__Clostridiales.D_4__Lachnospiraceae.D_5__Lachnoclostridium.5.Other	0.0350535	-0.0418072	0.00790129	0.0497084	1.03568	0.959055	1.00793	1.05096	0.59957	0.761181	0.415793	0.546373	0	0	0	9.478e-05	0	0.002819	0	0	0	0.04167	0	1
D_0__Bacteria.D_1__Firmicutes.D_2__Clostridia.D_3__Clostridiales.D_4__Lachnospiraceae.D_5__Lachnospira.D_6__uncultured.bacterium	-0.786443	0.545574	0.729032	0.183458	0.455462	1.7256	2.07307	1.20136	1.24671e-06	7.43352e-05	2.29182e-10	4.20461e-09	0.007375	0.1219	0.2598	0.4055	0.4982	2.766	3	50.5	117.5	186	246.2	1289
D_0__Bacteria.D_1__Firmicutes.D_2__Clostridia.D_3__Clostridiales.D_4__Lachnospiraceae.D_5__Lachnospira.D_6__uncultured.organism	0.0350535	0.0268561	-0.0264303	-0.0532865	1.03568	1.02722	0.973916	0.948108	0.790004	0.874856	0.579945	0.689859	0	0	0	0.0001867	0	0.003613	0	0	0	0.08333	0	1
D_0__Bacteria.D_1__Firmicutes.D_2__Clostridia.D_3__Clostridiales.D_4__Lachnospiraceae.D_5__Lachnospira.Other	-0.192617	0.102652	0.383435	0.280782	0.824798	1.10811	1.46732	1.32417	0.0421106	0.179546	0.129813	0.225989	0	0	0	0.001904	0.002231	0.01817	0	0	0	0.9062	1	10
D_0__Bacteria.D_1__Firmicutes.D_2__Clostridia.D_3__Clostridiales.D_4__Lachnospiraceae.D_5__Lachnospiraceae.AC2044.group.D_6__uncultured.bacterium	-0.102273	-0.00747552	0.0422329	0.0497084	0.902783	0.992552	1.04314	1.05096	0.658622	0.795752	0.0347478	0.0796861	0	0	0	0.0001183	0	0.002103	0	0	0	0.0625	0	1
D_0__Bacteria.D_1__Firmicutes.D_2__Clostridia.D_3__Clostridiales.D_4__Lachnospiraceae.D_5__Lachnospiraceae.FCS020.group.D_6__uncultured.bacterium	0.728306	-0.122099	-0.0398607	0.0822381	2.07157	0.885061	0.960923	1.08571	0.243734	0.503294	6.07864e-20	3.22168e-18	0	0.06826	0.127	0.1608	0.2403	0.648	0	33.75	53.5	75.33	105.5	319
D_0__Bacteria.D_1__Firmicutes.D_2__Clostridia.D_3__Clostridiales.D_4__Lachnospiraceae.D_5__Lachnospiraceae.FE2018.group.D_6__uncultured.bacterium	0.080829	-0.0761388	0.00790129	0.0840401	1.08419	0.926688	1.00793	1.08767	0.257236	0.512136	0.079164	0.151651	0	0	0	0.0001274	0	0.002675	0	0	0	0.0625	0	1
D_0__Bacteria.D_1__Firmicutes.D_2__Clostridia.D_3__Clostridiales.D_4__Lachnospiraceae.D_5__Lachnospiraceae.NC2004.group.D_6__uncultured.bacterium	0.146937	-0.0627347	0.083052	0.145787	1.15828	0.939193	1.0866	1.15695	0.633043	0.778252	0.240037	0.362335	0	0	0.002155	0.003279	0.004795	0.01423	0	0	1	1.521	2.25	7
D_0__Bacteria.D_1__Firmicutes.D_2__Clostridia.D_3__Clostridiales.D_4__Lachnospiraceae.D_5__Lachnospiraceae.NC2004.group.Other	-0.0777819	-0.00747552	-0.010467	-0.00299152	0.925166	0.992552	0.989588	0.997013	0.982756	0.982756	0.102193	0.185669	0	0	0	0.0003538	0	0.005702	0	0	0	0.1458	0	2
D_0__Bacteria.D_1__Firmicutes.D_2__Clostridia.D_3__Clostridiales.D_4__Lachnospiraceae.D_5__Lachnospiraceae.ND3007.group.D_6__uncultured.bacterium	0.974919	0.034129	0.130252	0.0961227	2.65095	1.03472	1.13912	1.10089	0.353094	0.576801	3.10001e-21	2.95741e-19	0	0.2209	0.4595	0.6152	0.9484	2.739	0	106.8	226.5	290.2	463	1024
D_0__Bacteria.D_1__Firmicutes.D_2__Clostridia.D_3__Clostridiales.D_4__Lachnospiraceae.D_5__Lachnospiraceae.ND3007.group.Other	0.0350535	0.0955194	0.0765646	-0.0189548	1.03568	1.10023	1.07957	0.981224	0.161741	0.408909	0.413469	0.544819	0	0	0	8.678e-05	0	0.002397	0	0	0	0.04167	0	1
D_0__Bacteria.D_1__Firmicutes.D_2__Clostridia.D_3__Clostridiales.D_4__Lachnospiraceae.D_5__Lachnospiraceae.NK4A136.group.D_6__uncultured.bacterium	-1.08744	-0.15503	-0.165595	-0.0105651	0.337077	0.856389	0.847389	0.989491	0.197926	0.448195	1.20823e-21	1.44081e-19	0	0.1554	0.3806	0.6714	1.076	5.099	0	69.5	181	303.7	414.8	1869
D_0__Bacteria.D_1__Firmicutes.D_2__Clostridia.D_3__Clostridiales.D_4__Lachnospiraceae.D_5__Lachnospiraceae.NK4A136.group.D_6__uncultured.organism	-0.398074	-0.155129	-0.0445181	0.110611	0.671613	0.856305	0.956458	1.11696	0.636923	0.780783	0.00459261	0.0157793	0	0	0	0.004767	0.00405	0.04373	0	0	0	2.229	2	21
D_0__Bacteria.D_1__Firmicutes.D_2__Clostridia.D_3__Clostridiales.D_4__Lachnospiraceae.D_5__Lachnospiraceae.NK4A136.group.Other	-0.190985	-0.324795	0.0866281	0.411423	0.826145	0.722675	1.09049	1.50896	0.0283237	0.133766	0.143613	0.245532	0	0	0.001607	0.004868	0.004471	0.04531	0	0	1	2.292	2	22
D_0__Bacteria.D_1__Firmicutes.D_2__Clostridia.D_3__Clostridiales.D_4__Lachnospiraceae.D_5__Lachnospiraceae.NK4B4.group.D_6__uncultured.bacterium	-0.00631181	-0.0297799	-0.230125	-0.200345	0.993708	0.970659	0.794435	0.818449	0.0886411	0.285183	0.944966	0.965201	0	0	0	0.01286	0.0119	0.128	0	0	0	5.906	7	56
D_0__Bacteria.D_1__Firmicutes.D_2__Clostridia.D_3__Clostridiales.D_4__Lachnospiraceae.D_5__Lachnospiraceae.UCG.001.D_6__uncultured.bacterium	0.158012	0.591973	0.565623	-0.0263506	1.17118	1.80755	1.76054	0.973994	1.68965e-07	1.34327e-05	0.0768276	0.147769	0	0.0329	0.07452	0.2698	0.2083	2.491	0	14	33	124	112.2	1163
D_0__Bacteria.D_1__Firmicutes.D_2__Clostridia.D_3__Clostridiales.D_4__Lachnospiraceae.D_5__Lachnospiraceae.UCG.001.Other	0.080829	0.0955194	0.00790129	-0.0876181	1.08419	1.10023	1.00793	0.916111	0.0322443	0.14608	0.0141451	0.0399244	0	0	0	5.478e-05	0	0.002817	0	0	0	0.02083	0	1
D_0__Bacteria.D_1__Firmicutes.D_2__Clostridia.D_3__Clostridiales.D_4__Lachnospiraceae.D_5__Lachnospiraceae.UCG.003.D_6__uncultured.bacterium	0.0350535	0.170454	0.151499	-0.0189548	1.03568	1.18584	1.16358	0.981224	0.0314837	0.144401	0.53733	0.648877	0	0	0	0.0003778	0	0.01145	0	0	0	0.1875	0	5
D_0__Bacteria.D_1__Firmicutes.D_2__Clostridia.D_3__Clostridiales.D_4__Lachnospiraceae.D_5__Lachnospiraceae.UCG.004.D_6__uncultured.bacterium	-0.585141	0.792235	0.970278	0.178043	0.557027	2.20833	2.63868	1.19488	3.75433e-09	5.96938e-07	4.56094e-06	3.50898e-05	0	0.02265	0.1009	0.1587	0.2105	1.045	0	11	49	71.96	98.5	436
D_0__Bacteria.D_1__Firmicutes.D_2__Clostridia.D_3__Clostridiales.D_4__Lachnospiraceae.D_5__Lachnospiraceae.UCG.004.D_6__uncultured.organism	-0.0671397	0.0108928	0.0949329	0.0840401	0.935065	1.01095	1.09959	1.08767	0.542668	0.731222	0.380877	0.525081	0	0	0	0.0002701	0	0.004048	0	0	0	0.1354	0	2
D_0__Bacteria.D_1__Firmicutes.D_2__Clostridia.D_3__Clostridiales.D_4__Lachnospiraceae.D_5__Lachnospiraceae.UCG.004.Other	-0.411296	0.192404	0.111817	-0.0805869	0.662791	1.21216	1.11831	0.922575	0.494527	0.685725	0.00253614	0.0094511	0	0	0	0.00267	0.003962	0.02236	0	0	0	1.219	2	11
D_0__Bacteria.D_1__Firmicutes.D_2__Clostridia.D_3__Clostridiales.D_4__Lachnospiraceae.D_5__Lachnospiraceae.UCG.005.D_6__uncultured.bacterium	0.130623	-0.00452637	0.0588491	0.0633754	1.13954	0.995484	1.06062	1.06543	0.851076	0.912277	0.200701	0.320182	0	0.01105	0.02492	0.1187	0.1628	0.6902	0	5	11.5	55	72	358
D_0__Bacteria.D_1__Firmicutes.D_2__Clostridia.D_3__Clostridiales.D_4__Lachnospiraceae.D_5__Lachnospiraceae.UCG.005.D_6__uncultured.organism	0.137247	-0.0234388	-0.00806201	0.0153768	1.14711	0.976834	0.99197	1.0155	0.953714	0.964367	0.0321586	0.0755649	0	0	0	0.0002002	0	0.004004	0	0	0	0.09375	0	2
D_0__Bacteria.D_1__Firmicutes.D_2__Clostridia.D_3__Clostridiales.D_4__Lachnospiraceae.D_5__Lachnospiraceae.UCG.005.Other	0.0121658	-0.00747552	0.0422329	0.0497084	1.01224	0.992552	1.04314	1.05096	0.561369	0.739733	0.764419	0.823052	0	0	0	7.402e-05	0	0.002574	0	0	0	0.03125	0	1
D_0__Bacteria.D_1__Firmicutes.D_2__Clostridia.D_3__Clostridiales.D_4__Lachnospiraceae.D_5__Lachnospiraceae.UCG.006.D_6__uncultured.bacterium	0.0350535	0.077151	0.0319743	-0.0451767	1.03568	1.08021	1.03249	0.955829	0.865899	0.919898	0.766197	0.823052	0	0	0	0.001349	0.002075	0.009159	0	0	0	0.6458	1	4
D_0__Bacteria.D_1__Firmicutes.D_2__Clostridia.D_3__Clostridiales.D_4__Lachnospiraceae.D_5__Lachnospiraceae.UCG.008.D_6__uncultured.bacterium	0.412019	-0.0857246	0.027393	0.113118	1.50986	0.917847	1.02777	1.11976	0.336553	0.575033	1.08781e-08	1.52614e-07	0.006872	0.02794	0.04323	0.04636	0.05587	0.1296	2	13.75	19.5	21.44	26.25	58
D_0__Bacteria.D_1__Firmicutes.D_2__Clostridia.D_3__Clostridiales.D_4__Lachnospiraceae.D_5__Lachnospiraceae.UCG.010.D_6__uncultured.bacterium	-0.267978	0.0834258	0.190701	0.107275	0.764924	1.087	1.2101	1.11324	0.365067	0.588301	0.0160388	0.0442225	0	0.005112	0.0134	0.01705	0.02493	0.06289	0	2	6	7.677	11	29
D_0__Bacteria.D_1__Firmicutes.D_2__Clostridia.D_3__Clostridiales.D_4__Lachnospiraceae.D_5__Lactonifactor.D_6__uncultured.bacterium	-0.138315	0.0539471	0.095802	0.0418549	0.870825	1.05543	1.10054	1.04274	0.688229	0.814123	0.129244	0.225823	0	0	0	0.003512	0.001843	0.07432	0	0	0	1.625	1	34
D_0__Bacteria.D_1__Firmicutes.D_2__Clostridia.D_3__Clostridiales.D_4__Lachnospiraceae.D_5__Lactonifactor.Other	0.154899	0.0373709	0.0262696	-0.0111012	1.16754	1.03808	1.02662	0.98896	0.904002	0.943565	0.0286128	0.0692807	0	0	0	0.0003242	0	0.008451	0	0	0	0.1354	0	3
D_0__Bacteria.D_1__Firmicutes.D_2__Clostridia.D_3__Clostridiales.D_4__Lachnospiraceae.D_5__Marvinbryantia.D_6__uncultured.bacterium	0.564678	-0.0267514	0.00741965	0.034171	1.75888	0.973603	1.00745	1.03476	0.959987	0.96676	4.08554e-07	4.23653e-06	0	0.005594	0.01833	0.04655	0.05007	0.3598	0	2	9	20.89	29.25	143
D_0__Bacteria.D_1__Firmicutes.D_2__Clostridia.D_3__Clostridiales.D_4__Lachnospiraceae.D_5__Marvinbryantia.D_6__uncultured.rumen.bacterium	0.0685835	0.0611877	0.0925279	0.0313401	1.07099	1.0631	1.09694	1.03184	0.100724	0.309971	0.0551498	0.115887	0	0	0	0.0001124	0	0.005638	0	0	0	0.04167	0	2
D_0__Bacteria.D_1__Firmicutes.D_2__Clostridia.D_3__Clostridiales.D_4__Lachnospiraceae.D_5__Marvinbryantia.Other	0.137247	-0.0418072	0.0238646	0.0656717	1.14711	0.959055	1.02415	1.06788	0.708841	0.824676	0.0380938	0.0857111	0	0	0	0.0002213	0	0.003917	0	0	0	0.1146	0	2
D_0__Bacteria.D_1__Firmicutes.D_2__Clostridia.D_3__Clostridiales.D_4__Lachnospiraceae.D_5__Mobilitalea.Other	0.0350535	0.0955194	0.00790129	-0.0876181	1.03568	1.10023	1.00793	0.916111	0.0345062	0.153827	0.284921	0.417126	0	0	0	4.499e-05	0	0.002442	0	0	0	0.02083	0	1
D_0__Bacteria.D_1__Firmicutes.D_2__Clostridia.D_3__Clostridiales.D_4__Lachnospiraceae.D_5__Moryella.Other	0.0244113	0.0108928	-0.0423936	-0.0532865	1.02471	1.01095	0.958492	0.948108	0.477726	0.666301	0.517264	0.631281	0	0	0	5.877e-05	0	0.003736	0	0	0	0.03125	0	2
D_0__Bacteria.D_1__Firmicutes.D_2__Clostridia.D_3__Clostridiales.D_4__Lachnospiraceae.D_5__Oribacterium.D_6__uncultured.bacterium	0.132011	0.0638489	-0.0845789	-0.148428	1.14112	1.06593	0.918899	0.862062	0.312557	0.558567	0.0981751	0.18151	0	0	0	0.0008422	0	0.02686	0	0	0	0.3333	0	10
D_0__Bacteria.D_1__Firmicutes.D_2__Clostridia.D_3__Clostridiales.D_4__Lachnospiraceae.D_5__Oribacterium.Other	-0.0213642	-0.192692	-0.158947	0.0337451	0.978862	0.824736	0.853042	1.03432	0.124457	0.345225	0.79262	0.839668	0	0	0	0.0004947	0	0.005538	0	0	0	0.2188	0	2
D_0__Bacteria.D_1__Firmicutes.D_2__Clostridia.D_3__Clostridiales.D_4__Lachnospiraceae.D_5__Pseudobutyrivibrio.D_6__uncultured.bacterium	0.429274	-0.0745426	-0.0481122	0.0264304	1.53614	0.928168	0.953027	1.02678	0.573137	0.744921	1.2365e-10	2.35924e-09	0.01308	1.541	2.796	3.701	5.287	17.22	7	580	1382	1735	2374	8436
D_0__Bacteria.D_1__Firmicutes.D_2__Clostridia.D_3__Clostridiales.D_4__Lachnospiraceae.D_5__Pseudobutyrivibrio.D_6__uncultured.organism	0.427638	-0.243007	-0.163857	0.0791507	1.53363	0.784266	0.848864	1.08237	0.283976	0.533624	0.00108651	0.00471149	0	0	0.001997	0.003795	0.004996	0.02042	0	0	1	1.823	2	10
D_0__Bacteria.D_1__Firmicutes.D_2__Clostridia.D_3__Clostridiales.D_4__Lachnospiraceae.D_5__Pseudobutyrivibrio.Other	0.509283	0.00665784	0.0523715	0.0457136	1.6641	1.00668	1.05377	1.04677	0.893274	0.936465	1.38534e-06	1.27078e-05	0	0.004336	0.01617	0.02291	0.0282	0.1636	0	2	7	10.81	13.5	70
D_0__Bacteria.D_1__Firmicutes.D_2__Clostridia.D_3__Clostridiales.D_4__Lachnospiraceae.D_5__Roseburia.D_6__uncultured.bacterium	0.308408	0.00569191	0.0205527	0.0148608	1.36126	1.00571	1.02077	1.01497	0.961884	0.96676	3.58922e-06	2.85343e-05	0.0878	0.5284	1.038	1.371	1.557	6.973	47	242.2	466	633.9	720	3413
D_0__Bacteria.D_1__Firmicutes.D_2__Clostridia.D_3__Clostridiales.D_4__Lachnospiraceae.D_5__Roseburia.D_6__uncultured.organism	0.271108	-0.0886785	0.0217666	0.110445	1.31142	0.91514	1.02201	1.11678	0.607987	0.761181	0.00557334	0.018309	0	0.003863	0.0129	0.01717	0.02314	0.08576	0	2	6.5	7.812	10.25	43
D_0__Bacteria.D_1__Firmicutes.D_2__Clostridia.D_3__Clostridiales.D_4__Lachnospiraceae.D_5__Roseburia.Other	-0.134258	-0.203773	-0.101741	0.102032	0.874365	0.815647	0.903263	1.10742	0.0784383	0.273079	0.0671462	0.134574	0.002769	0.1009	0.3053	0.6825	0.8908	5.453	1	43.5	150.5	313.8	397.8	2595
D_0__Bacteria.D_1__Firmicutes.D_2__Clostridia.D_3__Clostridiales.D_4__Lachnospiraceae.D_5__Shuttleworthia.D_6__uncultured.bacterium	0.124843	-0.124512	-0.200231	-0.0757193	1.13297	0.882928	0.818541	0.927076	0.213698	0.459046	0.18223	0.294657	0	0	0	0.0233	0.006106	0.2625	0	0	0	9.76	3	102
D_0__Bacteria.D_1__Firmicutes.D_2__Clostridia.D_3__Clostridiales.D_4__Lachnospiraceae.D_5__Stomatobaculum.D_6__uncultured.bacterium	0.080829	0.0268561	-0.0264303	-0.0532865	1.08419	1.02722	0.973916	0.948108	0.410252	0.633769	0.0143936	0.0403868	0	0	0	4.884e-05	0	0.002686	0	0	0	0.02083	0	1
D_0__Bacteria.D_1__Firmicutes.D_2__Clostridia.D_3__Clostridiales.D_4__Lachnospiraceae.D_5__Tyzzerella.D_6__uncultured.bacterium	-0.416016	0.0112983	0.167824	0.156526	0.65967	1.01136	1.18273	1.16944	0.347018	0.576801	0.000144917	0.000864068	0	0	0.003002	0.05296	0.005979	0.9943	0	0	1	24.49	3	493
D_0__Bacteria.D_1__Firmicutes.D_2__Clostridia.D_3__Clostridiales.D_4__Lachnospiraceae.D_5__Tyzzerella.Other	0.022808	0.111483	-0.0264303	-0.137913	1.02307	1.11793	0.973916	0.871174	0.112375	0.330881	0.68601	0.779111	0	0	0	0.0002025	0	0.005634	0	0	0	0.08333	0	2
D_0__Bacteria.D_1__Firmicutes.D_2__Clostridia.D_3__Clostridiales.D_4__Lachnospiraceae.D_5__Tyzzerella.3.D_6__uncultured.bacterium	0.0587117	-0.306994	0.0690524	0.376046	1.06047	0.735655	1.07149	1.45651	0.00109309	0.0121894	0.489227	0.613232	0	0	0	0.1067	0.03165	1.4	0	0	0	46.02	18	504
D_0__Bacteria.D_1__Firmicutes.D_2__Clostridia.D_3__Clostridiales.D_4__Lachnospiraceae.D_5__.Eubacterium..hallii.group.D_6__uncultured.bacterium	0.838718	-0.316857	-0.160362	0.156495	2.3134	0.728435	0.851835	1.1694	0.00423979	0.0321013	6.03141e-18	2.61544e-16	0.08008	0.6504	1.337	1.439	1.967	4.838	37	256	529.5	682.9	962.5	2676
D_0__Bacteria.D_1__Firmicutes.D_2__Clostridia.D_3__Clostridiales.D_4__Lachnospiraceae.D_5__.Eubacterium..oxidoreducens.group.D_6__uncultured.bacterium	-0.646723	-0.223609	-0.016513	0.207096	0.523759	0.799628	0.983623	1.2301	0.29253	0.539988	2.84118e-06	2.33663e-05	0	0	0.00401	0.03569	0.012	0.5316	0	0	2	14.47	6.25	192
D_0__Bacteria.D_1__Firmicutes.D_2__Clostridia.D_3__Clostridiales.D_4__Lachnospiraceae.D_5__.Eubacterium..oxidoreducens.group.Other	-0.225755	-0.195431	-0.231116	-0.035685	0.797913	0.82248	0.793647	0.964944	0.245138	0.504011	0.0629655	0.127806	0	0	0	0.002656	0.002844	0.03444	0	0	0	1.344	1	21
D_0__Bacteria.D_1__Firmicutes.D_2__Clostridia.D_3__Clostridiales.D_4__Lachnospiraceae.D_5__.Eubacterium..ruminantium.group.D_6__uncultured.bacterium	-0.343192	0.0157932	-0.0365515	-0.0523448	0.709502	1.01592	0.964108	0.949002	0.81472	0.893383	2.89275e-06	2.33871e-05	0	0	0.001914	0.1989	0.07637	3.72	0	0	1	92.6	32.25	2141
D_0__Bacteria.D_1__Firmicutes.D_2__Clostridia.D_3__Clostridiales.D_4__Lachnospiraceae.D_5__.Eubacterium..ruminantium.group.Other	0.0121658	0.129851	0.00790129	-0.12195	1.01224	1.13866	1.00793	0.885193	0.00852626	0.0549598	0.744835	0.814548	0	0	0	8.252e-05	0	0.002812	0	0	0	0.03125	0	1
D_0__Bacteria.D_1__Firmicutes.D_2__Clostridia.D_3__Clostridiales.D_4__Lachnospiraceae.D_5__.Eubacterium..ventriosum.group.D_6__uncultured.bacterium	0.573393	-0.0942808	0.269035	0.363315	1.77428	0.910027	1.3087	1.43809	0.0110551	0.0667507	1.42747e-07	1.6212e-06	0	0.03671	0.1295	0.2174	0.2744	1.35	0	15.5	58.5	101.5	142	533
D_0__Bacteria.D_1__Firmicutes.D_2__Clostridia.D_3__Clostridiales.D_4__Lachnospiraceae.D_5__.Eubacterium..ventriosum.group.Other	0.0563379	-0.00747552	-0.0423936	-0.0349181	1.05796	0.992552	0.958492	0.965684	0.739796	0.85032	0.23771	0.35996	0	0	0	0.0001049	0	0.003904	0	0	0	0.0625	0	2
D_0__Bacteria.D_1__Firmicutes.D_2__Clostridia.D_3__Clostridiales.D_4__Lachnospiraceae.D_5__.Ruminococcus..gauvreauii.group.D_6__uncultured.bacterium	0.772025	-0.102053	-0.113967	-0.0119147	2.16415	0.902982	0.892287	0.988156	0.216531	0.459046	3.91949e-22	6.23199e-20	0	0.1243	0.3116	0.4867	0.6876	2.197	0	66.5	145	224.6	320.5	1076
D_0__Bacteria.D_1__Firmicutes.D_2__Clostridia.D_3__Clostridiales.D_4__Lachnospiraceae.D_5__.Ruminococcus..gauvreauii.group.Other	0.226139	0.0943191	-0.0553134	-0.149633	1.25375	1.09891	0.946189	0.861024	0.56558	0.740472	0.0526095	0.111494	0	0	0	0.001179	0.00189	0.01221	0	0	0	0.5417	1	5
D_0__Bacteria.D_1__Firmicutes.D_2__Clostridia.D_3__Clostridiales.D_4__Lachnospiraceae.D_5__uncultured.D_6__uncultured.bacterium	0.156159	-0.0336436	0.0525399	0.0861835	1.16901	0.966916	1.05394	1.09001	0.352446	0.576801	0.00190614	0.00751427	0.1031	0.3073	0.6688	0.7842	1.222	2.092	30	143	306.5	356.1	501.8	1045
D_0__Bacteria.D_1__Firmicutes.D_2__Clostridia.D_3__Clostridiales.D_4__Lachnospiraceae.D_5__uncultured.D_6__uncultured.organism	-0.250719	0.209293	0.354586	0.145293	0.778241	1.23281	1.42559	1.15638	0.0560489	0.21736	0.0377827	0.085414	0	0.003569	0.01344	0.02608	0.03513	0.1758	0	1	6	11.68	16	86
D_0__Bacteria.D_1__Firmicutes.D_2__Clostridia.D_3__Clostridiales.D_4__Lachnospiraceae.D_5__uncultured.Other	-0.149848	0.00642998	0.0900763	0.0836463	0.860839	1.00645	1.09426	1.08724	0.856269	0.913737	0.310122	0.440262	0	0.00234	0.005215	0.01927	0.01141	0.2651	0	1	2	7.708	6	103
D_0__Bacteria.D_1__Firmicutes.D_2__Clostridia.D_3__Clostridiales.D_4__Lachnospiraceae.D_5__uncultured.bacterium.D_6__	0.0350535	0.0611877	0.00790129	-0.0532865	1.03568	1.0631	1.00793	0.948108	0.414341	0.633769	0.390375	0.534334	0	0	0	7.545e-05	0	0.001959	0	0	0	0.04167	0	1
D_0__Bacteria.D_1__Firmicutes.D_2__Clostridia.D_3__Clostridiales.D_4__Lachnospiraceae.Other.Other	0.606184	-0.234301	-0.136173	0.0981276	1.83342	0.791124	0.872691	1.1031	0.000623077	0.00825577	5.51701e-21	4.38602e-19	0.06821	0.1598	0.2469	0.3187	0.394	1.173	22	71.75	119	144.3	173.8	457
D_0__Bacteria.D_1__Firmicutes.D_2__Clostridia.D_3__Clostridiales.D_4__Peptococcaceae.D_5__Peptococcus.D_6__uncultured.bacterium	-0.33984	0.0559156	-0.0320104	-0.087926	0.711884	1.05751	0.968496	0.915829	0.686526	0.814123	0.000106118	0.000666032	0	0	0	0.0156	0.01098	0.1884	0	0	0	7.125	4.25	87
D_0__Bacteria.D_1__Firmicutes.D_2__Clostridia.D_3__Clostridiales.D_4__Peptococcaceae.D_5__uncultured.D_6__uncultured.bacterium	-0.260918	-0.34075	-0.344556	-0.00380551	0.770344	0.711236	0.708535	0.996202	0.00410497	0.0315818	0.00675229	0.021285	0	0	0.01065	0.03115	0.04923	0.2637	0	0	5.5	15.43	21.5	159
D_0__Bacteria.D_1__Firmicutes.D_2__Clostridia.D_3__Clostridiales.D_4__Peptococcaceae.D_5__uncultured.Other	-0.113082	0.0611877	-0.0633677	-0.124555	0.893078	1.0631	0.938598	0.882889	0.278011	0.528331	0.0757761	0.146932	0	0	0	0.001587	0	0.0351	0	0	0	0.9062	0	22
D_0__Bacteria.D_1__Firmicutes.D_2__Clostridia.D_3__Clostridiales.D_4__Peptostreptococcaceae.D_5__Intestinibacter.D_6__uncultured.bacterium	0.930709	-0.36104	-0.344684	0.0163564	2.53631	0.696951	0.708444	1.01649	0.00812467	0.0530886	9.75827e-14	3.58054e-12	0	0.002838	0.01294	0.0209	0.03129	0.1338	0	1	6.5	9.729	13.25	48
D_0__Bacteria.D_1__Firmicutes.D_2__Clostridia.D_3__Clostridiales.D_4__Peptostreptococcaceae.D_5__Intestinibacter.Other	0.0776223	-0.063219	-0.0159156	0.0473034	1.08071	0.938738	0.98421	1.04844	0.891994	0.936465	0.489814	0.613232	0	0	0	0.0009583	0.001977	0.007041	0	0	0	0.4583	1	4
D_0__Bacteria.D_1__Firmicutes.D_2__Clostridia.D_3__Clostridiales.D_4__Peptostreptococcaceae.D_5__Peptoclostridium.D_6__uncultured.bacterium	0.999491	-0.388503	-0.283814	0.104689	2.7169	0.678071	0.752907	1.11037	6.13514e-06	0.000225113	5.69689e-27	2.71742e-24	0.001877	0.2486	0.9059	1.511	2.079	8.112	1	114.8	407.5	699.6	909	3763
D_0__Bacteria.D_1__Firmicutes.D_2__Clostridia.D_3__Clostridiales.D_4__Peptostreptococcaceae.D_5__Peptoclostridium.Other	0.934553	-0.239251	-0.0693149	0.169936	2.54607	0.787218	0.933033	1.18523	0.255714	0.512136	2.24069e-11	5.27366e-10	0	0	0.001838	0.003769	0.005376	0.02199	0	0	1	1.802	2	14
D_0__Bacteria.D_1__Firmicutes.D_2__Clostridia.D_3__Clostridiales.D_4__Peptostreptococcaceae.D_5__Peptostreptococcus.D_6__uncultured.bacterium	0.31082	-0.227562	-0.307509	-0.0799462	1.36454	0.796473	0.735277	0.923166	0.0684703	0.247427	0.00607451	0.019578	0	0	0	0.001459	0.0003933	0.02675	0	0	0	0.6458	0.25	11
D_0__Bacteria.D_1__Firmicutes.D_2__Clostridia.D_3__Clostridiales.D_4__Peptostreptococcaceae.D_5__Romboutsia.D_6__uncultured.bacterium	0.960199	-0.209124	-0.0371961	0.171928	2.61222	0.811294	0.963487	1.18759	0.357866	0.582602	4.19507e-11	9.09568e-10	0	0	0.004369	0.01307	0.01285	0.1196	0	0	2	5.792	6	43
D_0__Bacteria.D_1__Firmicutes.D_2__Clostridia.D_3__Clostridiales.D_4__Peptostreptococcaceae.D_5__Terrisporobacter.D_6__uncultured.bacterium	0.957098	-0.317937	-0.267811	0.0501256	2.60413	0.727649	0.765052	1.0514	0.122669	0.345225	3.74599e-10	6.16152e-09	0	0	0.009469	0.02877	0.03141	0.1899	0	0	4.5	13.23	14.25	105
D_0__Bacteria.D_1__Firmicutes.D_2__Clostridia.D_3__Clostridiales.D_4__Peptostreptococcaceae.Other.Other	0.587326	-0.419766	-0.173137	0.246629	1.79917	0.6572	0.841022	1.2797	0.0137308	0.0770542	1.84471e-06	1.59986e-05	0	0.002262	0.007727	0.01529	0.02038	0.1167	0	1	3.5	7.115	9	44
D_0__Bacteria.D_1__Firmicutes.D_2__Clostridia.D_3__Clostridiales.D_4__Ruminococcaceae.D_5__Acetanaerobacterium.Other	-0.25268	-0.15378	-0.0793764	0.0744032	0.776717	0.857461	0.923692	1.07724	0.530504	0.723001	0.0251539	0.0615304	0	0	0	0.001755	0.002073	0.01808	0	0	0	0.875	1	11
D_0__Bacteria.D_1__Firmicutes.D_2__Clostridia.D_3__Clostridiales.D_4__Ruminococcaceae.D_5__Anaerofilum.D_6__uncultured.bacterium	-0.52205	-0.05137	-0.0797788	-0.0284088	0.593303	0.949927	0.923321	0.971991	0.835642	0.906943	8.49039e-06	6.13624e-05	0	0	0.001882	0.004491	0.005929	0.03246	0	0	1	2.042	3	15
D_0__Bacteria.D_1__Firmicutes.D_2__Clostridia.D_3__Clostridiales.D_4__Ruminococcaceae.D_5__Anaerotruncus.D_6__uncultured.Clostridiales.bacterium	0.0121658	-0.0418072	-0.0264303	0.0153768	1.01224	0.959055	0.973916	1.0155	0.547974	0.736291	0.698231	0.791108	0	0	0	5.913e-05	0	0.001968	0	0	0	0.03125	0	1
D_0__Bacteria.D_1__Firmicutes.D_2__Clostridia.D_3__Clostridiales.D_4__Ruminococcaceae.D_5__Anaerotruncus.D_6__uncultured.bacterium	-0.293048	-0.172018	-0.0992188	0.0727987	0.745986	0.841964	0.905545	1.07551	0.184599	0.436792	0.000217805	0.00120806	0	0.05035	0.1763	0.3618	0.5113	2.187	0	22.75	88.5	163.2	251.2	863
D_0__Bacteria.D_1__Firmicutes.D_2__Clostridia.D_3__Clostridiales.D_4__Ruminococcaceae.D_5__Anaerotruncus.D_6__uncultured.organism	-0.236398	0.292491	0.0178836	-0.274608	0.789466	1.33976	1.01804	0.75987	0.0848407	0.281035	0.0490832	0.10499	0	0	0.001955	0.004531	0.005056	0.04153	0	0	1	1.917	2	17
D_0__Bacteria.D_1__Firmicutes.D_2__Clostridia.D_3__Clostridiales.D_4__Ruminococcaceae.D_5__Anaerotruncus.Other	-0.317816	0.131758	-0.236439	-0.368197	0.727737	1.14083	0.789434	0.691981	0.0235333	0.116423	0.00435868	0.0155156	0	0	0.004648	0.01129	0.0144	0.1128	0	0	2	5.479	6	68
D_0__Bacteria.D_1__Firmicutes.D_2__Clostridia.D_3__Clostridiales.D_4__Ruminococcaceae.D_5__Candidatus.Soleaferrea.D_6__uncultured.bacterium	-0.283275	-0.321814	-0.225724	0.0960908	0.753312	0.724833	0.797939	1.10086	0.0434498	0.181803	0.00867316	0.0261842	0	0.00199	0.004845	0.009776	0.01375	0.1081	0	1	2	4.26	7	42
D_0__Bacteria.D_1__Firmicutes.D_2__Clostridia.D_3__Clostridiales.D_4__Ruminococcaceae.D_5__Candidatus.Soleaferrea.Other	0.189525	0.048902	0.00651261	-0.0423894	1.20868	1.05012	1.00653	0.958497	0.931507	0.954096	0.102371	0.185669	0	0	0	0.001805	0.002314	0.02281	0	0	0	0.8438	1	10
D_0__Bacteria.D_1__Firmicutes.D_2__Clostridia.D_3__Clostridiales.D_4__Ruminococcaceae.D_5__Faecalibacterium.D_6__uncultured.bacterium	0.202511	-0.450963	-0.160269	0.290694	1.22447	0.637014	0.851915	1.33736	6.9501e-06	0.0002368	0.00536858	0.0179078	0	4.172	7.149	7.613	10.79	23.86	0	1834	3439	3589	5213	10900
D_0__Bacteria.D_1__Firmicutes.D_2__Clostridia.D_3__Clostridiales.D_4__Ruminococcaceae.D_5__Faecalibacterium.D_6__uncultured.organism	0.266127	-0.352602	-0.308218	0.0443843	1.3049	0.702857	0.734755	1.04538	0.0202109	0.10256	0.0170183	0.0456052	0	0.002212	0.008562	0.01678	0.01648	0.1754	0	1	4	8.177	7.25	97
D_0__Bacteria.D_1__Firmicutes.D_2__Clostridia.D_3__Clostridiales.D_4__Ruminococcaceae.D_5__Faecalibacterium.Other	0.281834	-0.449988	-0.134439	0.315549	1.32556	0.637636	0.874206	1.37101	0.00031422	0.00535296	0.00216687	0.00840322	0	0.00455	0.009656	0.01217	0.01752	0.04789	0	2	4.5	5.719	8	23
D_0__Bacteria.D_1__Firmicutes.D_2__Clostridia.D_3__Clostridiales.D_4__Ruminococcaceae.D_5__Flavonifractor.D_6__uncultured.bacterium	-0.564506	0.115455	0.237166	0.121711	0.568641	1.12238	1.26765	1.12943	0.21641	0.459046	1.70775e-06	1.53698e-05	0	0.006023	0.02902	0.08725	0.09889	1.12	0	3	13	35.95	44.5	426
D_0__Bacteria.D_1__Firmicutes.D_2__Clostridia.D_3__Clostridiales.D_4__Ruminococcaceae.D_5__Flavonifractor.Other	-0.0671397	0.00848778	-0.0950936	-0.103581	0.935065	1.00852	0.909288	0.901603	0.381134	0.61007	0.319291	0.451935	0	0	0	0.0002507	0	0.006872	0	0	0	0.09375	0	2
D_0__Bacteria.D_1__Firmicutes.D_2__Clostridia.D_3__Clostridiales.D_4__Ruminococcaceae.D_5__Hydrogenoanaerobacterium.D_6__uncultured.bacterium	-0.0689138	0.0900708	0.105448	0.0153768	0.933407	1.09425	1.11121	1.0155	0.5278	0.721377	0.401437	0.538295	0	0	0	0.0004968	0	0.004932	0	0	0	0.2396	0	3
D_0__Bacteria.D_1__Firmicutes.D_2__Clostridia.D_3__Clostridiales.D_4__Ruminococcaceae.D_5__Intestinimonas.D_6__uncultured.bacterium	0.0350535	0.0268561	0.0422329	0.0153768	1.03568	1.02722	1.04314	1.0155	0.752256	0.857279	0.448598	0.578327	0	0	0	9.093e-05	0	0.002675	0	0	0	0.04167	0	1
D_0__Bacteria.D_1__Firmicutes.D_2__Clostridia.D_3__Clostridiales.D_4__Ruminococcaceae.D_5__Intestinimonas.Other	-0.80669	0.28993	0.0902625	-0.199667	0.446333	1.33633	1.09446	0.819003	0.198799	0.448195	4.09371e-08	5.0874e-07	0	0	0.004868	0.01136	0.01591	0.1345	0	0	2	5.417	7	72
D_0__Bacteria.D_1__Firmicutes.D_2__Clostridia.D_3__Clostridiales.D_4__Ruminococcaceae.D_5__Oscillibacter.D_6__uncultured.bacterium	-0.203594	-0.293549	-0.14212	0.15143	0.815793	0.745612	0.867517	1.1635	0.147111	0.38556	0.0952599	0.178894	0	0	0	0.004153	0.002813	0.06926	0	0	0	1.781	1	32
D_0__Bacteria.D_1__Firmicutes.D_2__Clostridia.D_3__Clostridiales.D_4__Ruminococcaceae.D_5__Oscillibacter.Other	-0.389128	0.0253055	0.12291	0.0976048	0.677647	1.02563	1.13078	1.10253	0.611788	0.762802	0.000446102	0.00212791	0	0	0	0.00505	0.003761	0.04338	0	0	0	2.188	2	19
D_0__Bacteria.D_1__Firmicutes.D_2__Clostridia.D_3__Clostridiales.D_4__Ruminococcaceae.D_5__Oscillospira.D_6__uncultured.bacterium	-0.71245	0.310624	0.38236	0.0717363	0.490441	1.36428	1.46574	1.07437	0.0217048	0.108981	3.43738e-08	4.43144e-07	0	0.003355	0.01084	0.01918	0.02252	0.184	0	1.75	5	8.854	12	85
D_0__Bacteria.D_1__Firmicutes.D_2__Clostridia.D_3__Clostridiales.D_4__Ruminococcaceae.D_5__Oscillospira.Other	-0.0824149	0.0156009	-0.121878	-0.137479	0.92089	1.01572	0.885256	0.871553	0.268431	0.520494	0.274712	0.409492	0	0	0	0.001108	0	0.03475	0	0	0	0.5312	0	20
D_0__Bacteria.D_1__Firmicutes.D_2__Clostridia.D_3__Clostridiales.D_4__Ruminococcaceae.D_5__Papillibacter.D_6__uncultured.bacterium	0.0411672	-0.211188	-0.238253	-0.0270645	1.04203	0.809622	0.788004	0.973298	0.166685	0.416626	0.711528	0.798245	0	0	0	0.002129	0.003645	0.01681	0	0	0	1.01	2	9
D_0__Bacteria.D_1__Firmicutes.D_2__Clostridia.D_3__Clostridiales.D_4__Ruminococcaceae.D_5__Papillibacter.D_6__uncultured.rumen.bacterium	0.0350535	0.0611877	0.0422329	-0.0189548	1.03568	1.0631	1.04314	0.981224	0.299115	0.545274	0.28508	0.417126	0	0	0	4.532e-05	0	0.002534	0	0	0	0.02083	0	1
D_0__Bacteria.D_1__Firmicutes.D_2__Clostridia.D_3__Clostridiales.D_4__Ruminococcaceae.D_5__Pseudoflavonifractor.D_6__uncultured.organism	-0.220723	-0.108054	-0.133339	-0.0252847	0.801938	0.897579	0.875168	0.975032	0.465556	0.662896	0.0197456	0.0514199	0	0	0	0.002092	0.002136	0.01918	0	0	0	1	1	11
D_0__Bacteria.D_1__Firmicutes.D_2__Clostridia.D_3__Clostridiales.D_4__Ruminococcaceae.D_5__Ruminiclostridium.D_6__uncultured.bacterium	0.0866286	-0.0348522	-0.0785231	-0.0436709	1.09049	0.965748	0.924481	0.957269	0.602197	0.761181	0.175582	0.285298	0.02287	0.3622	0.5076	0.6084	0.6824	2.877	10	149.5	220	273.8	345	1486
D_0__Bacteria.D_1__Firmicutes.D_2__Clostridia.D_3__Clostridiales.D_4__Ruminococcaceae.D_5__Ruminiclostridium.D_6__uncultured.organism	-0.0213642	0.0108928	0.0262696	0.0153768	0.978862	1.01095	1.02662	1.0155	0.897616	0.938954	0.645	0.741361	0	0	0	0.00013	0	0.004456	0	0	0	0.05208	0	2
D_0__Bacteria.D_1__Firmicutes.D_2__Clostridia.D_3__Clostridiales.D_4__Ruminococcaceae.D_5__Ruminiclostridium.Other	-0.295919	-0.213626	-0.44923	-0.235603	0.743847	0.80765	0.63812	0.790094	0.0162102	0.0859139	0.0194867	0.0513545	0	0	0	0.003148	0.004028	0.02566	0	0	0	1.396	2	11
D_0__Bacteria.D_1__Firmicutes.D_2__Clostridia.D_3__Clostridiales.D_4__Ruminococcaceae.D_5__Ruminiclostridium.1.D_6__uncultured.bacterium	0.0355163	0.068825	-0.0260896	-0.0949146	1.03615	1.07125	0.974248	0.909451	0.252612	0.510576	0.458764	0.587359	0	0	0	0.006605	0	0.1473	0	0	0	2.865	0	68
D_0__Bacteria.D_1__Firmicutes.D_2__Clostridia.D_3__Clostridiales.D_4__Ruminococcaceae.D_5__Ruminiclostridium.5.D_6__uncultured.bacterium	0.00567084	-0.145045	-0.383848	-0.238803	1.00569	0.864984	0.681235	0.78757	0.000164356	0.00290362	0.936987	0.961168	0.002146	0.07473	0.2893	0.3983	0.6559	1.633	1	31	130.5	187.5	304.8	940
D_0__Bacteria.D_1__Firmicutes.D_2__Clostridia.D_3__Clostridiales.D_4__Ruminococcaceae.D_5__Ruminiclostridium.5.D_6__uncultured.organism	-0.326822	-0.20065	-0.236591	-0.035941	0.721212	0.818199	0.789314	0.964697	0.08209	0.277709	0.000592514	0.00269171	0	0.005624	0.03616	0.04728	0.0708	0.2007	0	3	17.5	20.67	33	80
D_0__Bacteria.D_1__Firmicutes.D_2__Clostridia.D_3__Clostridiales.D_4__Ruminococcaceae.D_5__Ruminiclostridium.5.Other	-0.0820069	-0.287146	-0.141451	0.145695	0.921266	0.750402	0.868097	1.15684	0.1862	0.436792	0.517465	0.631281	0	0	0.002793	0.2915	0.01241	6.677	0	0	1	133.2	6.25	2442
D_0__Bacteria.D_1__Firmicutes.D_2__Clostridia.D_3__Clostridiales.D_4__Ruminococcaceae.D_5__Ruminiclostridium.6.D_6__uncultured.bacterium	-0.419199	-0.0148677	-0.0336458	-0.0187782	0.657574	0.985242	0.966914	0.981397	0.924347	0.954096	4.15951e-08	5.0874e-07	0	0	0.01677	0.1505	0.1728	1.815	0	0	8	70.6	71.5	989
D_0__Bacteria.D_1__Firmicutes.D_2__Clostridia.D_3__Clostridiales.D_4__Ruminococcaceae.D_5__Ruminiclostridium.9.D_6__uncultured.bacterium	0.0371109	0.0161496	-0.0531416	-0.0692912	1.03781	1.01628	0.948246	0.933055	0.790489	0.874856	0.667033	0.764301	0	0.07349	0.1573	0.1804	0.231	1.218	0	31.25	66.5	79.44	111.5	530
D_0__Bacteria.D_1__Firmicutes.D_2__Clostridia.D_3__Clostridiales.D_4__Ruminococcaceae.D_5__Ruminiclostridium.9.D_6__uncultured.organism	-0.506645	0.485543	0.463156	-0.0223878	0.602514	1.62506	1.58908	0.977861	7.92013e-05	0.00151116	1.25951e-06	1.20158e-05	0	0	0.005668	0.01661	0.02392	0.1098	0	0	3	7.708	11	49
D_0__Bacteria.D_1__Firmicutes.D_2__Clostridia.D_3__Clostridiales.D_4__Ruminococcaceae.D_5__Ruminiclostridium.9.Other	-0.126458	-0.020591	0.10064	0.121231	0.881211	0.97962	1.10588	1.12889	0.603199	0.761181	0.230642	0.355176	0	0	0	0.003597	0.003313	0.03937	0	0	0	1.677	1.25	20
D_0__Bacteria.D_1__Firmicutes.D_2__Clostridia.D_3__Clostridiales.D_4__Ruminococcaceae.D_5__Ruminococcaceae.NK4A214.group.D_6__uncultured.bacterium	-0.458145	-0.325777	-0.346009	-0.0202314	0.632456	0.721966	0.707506	0.979972	7.52893e-05	0.00149638	2.5095e-09	3.86139e-08	0	0.06831	0.3344	0.5979	0.8769	3.999	0	34.75	168.5	279.1	408.2	1795
D_0__Bacteria.D_1__Firmicutes.D_2__Clostridia.D_3__Clostridiales.D_4__Ruminococcaceae.D_5__Ruminococcaceae.NK4A214.group.D_6__uncultured.organism	-0.189668	-0.232586	-0.228489	0.00409767	0.827234	0.792481	0.795735	1.00411	0.0290236	0.135728	0.0196191	0.0514192	0	0	0	0.02064	0.00668	0.3837	0	0	0	10.7	3	234
D_0__Bacteria.D_1__Firmicutes.D_2__Clostridia.D_3__Clostridiales.D_4__Ruminococcaceae.D_5__Ruminococcaceae.NK4A214.group.Other	-0.276878	-0.37293	-0.34256	0.0303692	0.758147	0.688714	0.70995	1.03084	0.0008391	0.0102628	0.00177716	0.00718396	0	0	0.002036	0.01156	0.0169	0.1082	0	0	1	5.812	7	66
D_0__Bacteria.D_1__Firmicutes.D_2__Clostridia.D_3__Clostridiales.D_4__Ruminococcaceae.D_5__Ruminococcaceae.UCG.002.D_6__uncultured.bacterium	-0.569753	-0.287621	-0.290102	-0.00248127	0.565665	0.750046	0.748187	0.997522	0.00278003	0.0241105	8.43904e-11	1.67726e-09	0	0.3337	1.226	1.415	2.033	8.88	0	172.2	596.5	659.6	956	3986
D_0__Bacteria.D_1__Firmicutes.D_2__Clostridia.D_3__Clostridiales.D_4__Ruminococcaceae.D_5__Ruminococcaceae.UCG.002.D_6__uncultured.organism	-0.010722	-0.144802	-0.0950936	0.0497084	0.989335	0.865194	0.909288	1.05096	0.16202	0.408909	0.863283	0.902622	0	0	0	0.0002187	0	0.002817	0	0	0	0.1042	0	1
D_0__Bacteria.D_1__Firmicutes.D_2__Clostridia.D_3__Clostridiales.D_4__Ruminococcaceae.D_5__Ruminococcaceae.UCG.002.Other	-0.0666193	-0.259666	-0.242296	0.0173698	0.935551	0.771309	0.784824	1.01752	0.168849	0.417926	0.592282	0.698672	0	0	0.003249	0.004256	0.005878	0.02642	0	0	1.5	2.021	3	13
D_0__Bacteria.D_1__Firmicutes.D_2__Clostridia.D_3__Clostridiales.D_4__Ruminococcaceae.D_5__Ruminococcaceae.UCG.003.D_6__uncultured.bacterium	-0.540671	0.279268	0.276989	-0.00227924	0.582357	1.32216	1.31915	0.997723	0.0136333	0.0770542	2.02953e-08	2.68913e-07	0	0	0.0565	0.09242	0.1677	0.3787	0	0	21.5	42.59	75.25	176
D_0__Bacteria.D_1__Firmicutes.D_2__Clostridia.D_3__Clostridiales.D_4__Ruminococcaceae.D_5__Ruminococcaceae.UCG.003.D_6__uncultured.organism	-0.000250565	0.0533342	0.0343794	-0.0189548	0.999749	1.05478	1.03498	0.981224	0.842547	0.907212	0.997346	0.999231	0	0	0	0.0003404	0	0.005808	0	0	0	0.1667	0	3
D_0__Bacteria.D_1__Firmicutes.D_2__Clostridia.D_3__Clostridiales.D_4__Ruminococcaceae.D_5__Ruminococcaceae.UCG.003.Other	-0.133145	-0.0842485	-0.136969	-0.0527202	0.875339	0.919203	0.871998	0.948645	0.646235	0.788374	0.270623	0.404661	0	0	0	0.00121	0.001959	0.01355	0	0	0	0.5729	1	7
D_0__Bacteria.D_1__Firmicutes.D_2__Clostridia.D_3__Clostridiales.D_4__Ruminococcaceae.D_5__Ruminococcaceae.UCG.004.D_6__uncultured.bacterium	0.0167092	0.0530041	0.0188196	-0.0341844	1.01685	1.05443	1.019	0.966393	0.62727	0.774205	0.71236	0.798245	0	0	0	0.01823	0	0.423	0	0	0	9.406	0	234
D_0__Bacteria.D_1__Firmicutes.D_2__Clostridia.D_3__Clostridiales.D_4__Ruminococcaceae.D_5__Ruminococcaceae.UCG.004.D_6__uncultured.rumen.bacterium	0.0685835	-0.0234388	-0.0423936	-0.0189548	1.07099	0.976834	0.958492	0.981224	0.589622	0.756572	0.0440341	0.0963498	0	0	0	5.362e-05	0	0.005147	0	0	0	0.02083	0	2
D_0__Bacteria.D_1__Firmicutes.D_2__Clostridia.D_3__Clostridiales.D_4__Ruminococcaceae.D_5__Ruminococcaceae.UCG.005.D_6__uncultured.bacterium	-0.381596	-0.164845	-0.156469	0.00837589	0.682771	0.848025	0.855158	1.00841	0.123842	0.345225	1.32537e-06	1.23961e-05	0	0.02684	0.3909	0.8415	0.6299	9.684	0	13.25	171	387.9	280.5	4536
D_0__Bacteria.D_1__Firmicutes.D_2__Clostridia.D_3__Clostridiales.D_4__Ruminococcaceae.D_5__Ruminococcaceae.UCG.005.D_6__uncultured.organism	-0.599218	-0.083535	-0.117064	-0.0335292	0.549241	0.919859	0.889528	0.967027	0.701945	0.822687	1.8272e-06	1.59986e-05	0	0	0.00607	0.01822	0.02339	0.144	0	0	3	8.979	10	71
D_0__Bacteria.D_1__Firmicutes.D_2__Clostridia.D_3__Clostridiales.D_4__Ruminococcaceae.D_5__Ruminococcaceae.UCG.005.D_6__uncultured.rumen.bacterium	-0.0724383	0.15488	-0.00930438	-0.164185	0.930123	1.16752	0.990739	0.848585	0.385497	0.61499	0.504658	0.622021	0	0	0	0.0027	0.00355	0.02675	0	0	0	1.281	2	10
D_0__Bacteria.D_1__Firmicutes.D_2__Clostridia.D_3__Clostridiales.D_4__Ruminococcaceae.D_5__Ruminococcaceae.UCG.005.Other	-0.197464	-0.00262591	-0.0417367	-0.0391108	0.82081	0.997378	0.959122	0.961644	0.95054	0.964367	0.102167	0.185669	0	0	0.001709	0.01201	0.01629	0.09107	0	0	1	5.583	7	48
D_0__Bacteria.D_1__Firmicutes.D_2__Clostridia.D_3__Clostridiales.D_4__Ruminococcaceae.D_5__Ruminococcaceae.UCG.007.D_6__uncultured.bacterium	-0.211021	0.00451321	-0.19402	-0.198533	0.809757	1.00452	0.823641	0.819932	0.234573	0.490752	0.0528255	0.111494	0	0	0	0.005882	0.008731	0.05987	0	0	0	2.792	4	25
D_0__Bacteria.D_1__Firmicutes.D_2__Clostridia.D_3__Clostridiales.D_4__Ruminococcaceae.D_5__Ruminococcaceae.UCG.008.D_6__uncultured.bacterium	0.22037	0.136786	0.0400336	-0.0967521	1.24654	1.14658	1.04085	0.907781	0.410571	0.633769	0.011613	0.0331701	0	0	0	0.03885	0.007038	0.4794	0	0	0	17.34	3.25	245
D_0__Bacteria.D_1__Firmicutes.D_2__Clostridia.D_3__Clostridiales.D_4__Ruminococcaceae.D_5__Ruminococcaceae.UCG.009.D_6__uncultured.bacterium	-0.313468	0.0114415	0.0430111	0.0315695	0.730907	1.01151	1.04395	1.03207	0.936917	0.954935	0.0024982	0.00938302	0	0	0.002011	0.006985	0.007405	0.05586	0	0	1	3.229	4	25
D_0__Bacteria.D_1__Firmicutes.D_2__Clostridia.D_3__Clostridiales.D_4__Ruminococcaceae.D_5__Ruminococcaceae.UCG.009.Other	-0.0390162	0.103629	-0.060762	-0.164391	0.961735	1.10919	0.941047	0.84841	0.140926	0.373455	0.56497	0.673727	0	0	0	0.0002261	0	0.004976	0	0	0	0.1146	0	3
D_0__Bacteria.D_1__Firmicutes.D_2__Clostridia.D_3__Clostridiales.D_4__Ruminococcaceae.D_5__Ruminococcaceae.UCG.010.D_6__uncultured.Ruminococcaceae.bacterium	0.00152356	0.077151	0.00790129	-0.0692498	1.00152	1.08021	1.00793	0.933094	0.109234	0.323631	0.962591	0.97901	0	0	0	4.034e-05	0	0.003872	0	0	0	0.02083	0	2
D_0__Bacteria.D_1__Firmicutes.D_2__Clostridia.D_3__Clostridiales.D_4__Ruminococcaceae.D_5__Ruminococcaceae.UCG.010.D_6__uncultured.bacterium	-0.21587	-0.142558	-0.173209	-0.0306511	0.80584	0.867137	0.840962	0.969814	0.125207	0.345225	0.00400771	0.0144824	0	0.00384	0.07397	0.1706	0.2544	1.231	0	2	39.5	78.27	124	472
D_0__Bacteria.D_1__Firmicutes.D_2__Clostridia.D_3__Clostridiales.D_4__Ruminococcaceae.D_5__Ruminococcaceae.UCG.010.Other	-0.410724	-0.258686	-0.367747	-0.109061	0.66317	0.772065	0.692292	0.896676	0.0133889	0.0769458	0.000125209	0.000765703	0	0	0.002471	0.03987	0.02366	0.3981	0	0	1	18.3	12	217
D_0__Bacteria.D_1__Firmicutes.D_2__Clostridia.D_3__Clostridiales.D_4__Ruminococcaceae.D_5__Ruminococcaceae.UCG.011.D_6__uncultured.bacterium	-0.303774	-0.419844	-0.255877	0.163967	0.738028	0.657149	0.774237	1.17818	0.0092726	0.0577998	0.00678263	0.021285	0	0	0	0.009458	0.004059	0.1681	0	0	0	4.615	2	90
D_0__Bacteria.D_1__Firmicutes.D_2__Clostridia.D_3__Clostridiales.D_4__Ruminococcaceae.D_5__Ruminococcaceae.UCG.012.D_6__uncultured.organism	0.00798512	0.136122	0.0262696	-0.109852	1.00802	1.14582	1.02662	0.895966	0.0558549	0.21736	0.868454	0.902622	0	0	0	0.0003409	0	0.01478	0	0	0	0.125	0	5
D_0__Bacteria.D_1__Firmicutes.D_2__Clostridia.D_3__Clostridiales.D_4__Ruminococcaceae.D_5__Ruminococcaceae.UCG.013.D_6__uncultured.Clostridiaceae.bacterium	0.0244113	0.0108928	-0.0423936	-0.0532865	1.02471	1.01095	0.958492	0.948108	0.539225	0.728641	0.553987	0.662285	0	0	0	5.849e-05	0	0.00328	0	0	0	0.03125	0	2
D_0__Bacteria.D_1__Firmicutes.D_2__Clostridia.D_3__Clostridiales.D_4__Ruminococcaceae.D_5__Ruminococcaceae.UCG.013.D_6__uncultured.bacterium	-0.149718	-0.272575	-0.170567	0.102007	0.86095	0.761417	0.843186	1.10739	6.07906e-05	0.00126074	0.0024324	0.00920836	0.02096	0.3279	0.5072	0.6395	0.7124	4.444	11	134.8	230.5	286.2	325	2115
D_0__Bacteria.D_1__Firmicutes.D_2__Clostridia.D_3__Clostridiales.D_4__Ruminococcaceae.D_5__Ruminococcaceae.UCG.013.D_6__uncultured.organism	0.0121658	0.0268561	0.00790129	-0.0189548	1.01224	1.02722	1.00793	0.981224	0.870146	0.922355	0.775742	0.825958	0	0	0	8.334e-05	0	0.00305	0	0	0	0.03125	0	1
D_0__Bacteria.D_1__Firmicutes.D_2__Clostridia.D_3__Clostridiales.D_4__Ruminococcaceae.D_5__Ruminococcaceae.UCG.013.Other	-0.392921	-0.335343	-0.10057	0.234773	0.675082	0.715093	0.904322	1.26462	0.130001	0.354345	0.00524813	0.0176293	0	0	0.00237	0.00593	0.008532	0.04954	0	0	1	2.906	3.25	27
D_0__Bacteria.D_1__Firmicutes.D_2__Clostridia.D_3__Clostridiales.D_4__Ruminococcaceae.D_5__Ruminococcaceae.UCG.014.D_6__uncultured.bacterium	-0.366653	-0.459581	-0.238835	0.220746	0.69305	0.631548	0.787545	1.24701	0.00172123	0.0167557	0.00048073	0.00224812	0	0	0.751	2.05	3.789	11.16	0	0	348.5	990.4	1668	5335
D_0__Bacteria.D_1__Firmicutes.D_2__Clostridia.D_3__Clostridiales.D_4__Ruminococcaceae.D_5__Ruminococcaceae.UCG.014.D_6__uncultured.organism	-0.110595	-0.0585145	0.00362688	0.0621413	0.895302	0.943165	1.00363	1.06411	0.862418	0.918244	0.291966	0.423026	0	0	0	0.007877	0.001977	0.1164	0	0	0	3.802	1	62
D_0__Bacteria.D_1__Firmicutes.D_2__Clostridia.D_3__Clostridiales.D_4__Ruminococcaceae.D_5__Ruminococcaceae.UCG.014.D_6__uncultured.rumen.bacterium	0.0878389	-0.248053	-0.359488	-0.111435	1.09181	0.780318	0.698034	0.89455	0.00193769	0.0184856	0.284181	0.417126	0	0	0	0.0005913	0	0.008541	0	0	0	0.2812	0	3
D_0__Bacteria.D_1__Firmicutes.D_2__Clostridia.D_3__Clostridiales.D_4__Ruminococcaceae.D_5__Ruminococcaceae.UCG.014.Other	-0.0484017	-0.0747659	-0.0910595	-0.0162936	0.952751	0.927961	0.912963	0.983838	0.670638	0.801741	0.584729	0.69382	0	0	0	0.001567	0.001954	0.02227	0	0	0	0.7812	1	11
D_0__Bacteria.D_1__Firmicutes.D_2__Clostridia.D_3__Clostridiales.D_4__Ruminococcaceae.D_5__Ruminococcaceae.V9D2013.group.D_6__uncultured.bacterium	-0.215686	0.135868	0.152361	0.016493	0.805988	1.14553	1.16458	1.01663	0.34865	0.576801	0.0231313	0.0574669	0	0	0	0.00162	0.001843	0.0148	0	0	0	0.7708	1	9
D_0__Bacteria.D_1__Firmicutes.D_2__Clostridia.D_3__Clostridiales.D_4__Ruminococcaceae.D_5__Ruminococcus.1.D_6__uncultured.bacterium	0.0772402	0.123264	0.130949	0.00768482	1.0803	1.13118	1.13991	1.00771	0.205678	0.450072	0.24959	0.375566	0.004898	0.3981	1.12	1.711	2.502	6.639	2	227	495	766.3	1044	2574
D_0__Bacteria.D_1__Firmicutes.D_2__Clostridia.D_3__Clostridiales.D_4__Ruminococcaceae.D_5__Ruminococcus.1.Other	0.115962	-0.192692	-0.111057	0.0816351	1.12295	0.824736	0.894888	1.08506	0.0795766	0.273079	0.0961377	0.179834	0	0	0	0.0005714	0	0.009834	0	0	0	0.2396	0	4
D_0__Bacteria.D_1__Firmicutes.D_2__Clostridia.D_3__Clostridiales.D_4__Ruminococcaceae.D_5__Ruminococcus.2.D_6__uncultured.bacterium	0.0736694	0.230513	0.0152921	-0.215221	1.07645	1.25925	1.01541	0.806363	0.122653	0.345225	0.468268	0.594053	0	0	0.772	2.805	5.405	12.78	0	0	352	1259	2493	4938
D_0__Bacteria.D_1__Firmicutes.D_2__Clostridia.D_3__Clostridiales.D_4__Ruminococcaceae.D_5__Ruminococcus.2.Other	0.255163	0.0133003	-0.0550401	-0.0683404	1.29067	1.01339	0.946447	0.933942	0.68953	0.814123	0.000344856	0.00176878	0	0	0.02421	0.06064	0.1134	0.3213	0	0	10.5	27.98	52.5	122
D_0__Bacteria.D_1__Firmicutes.D_2__Clostridia.D_3__Clostridiales.D_4__Ruminococcaceae.D_5__Subdoligranulum.D_6__uncultured.bacterium	-0.216889	-0.13949	-0.114224	0.0252657	0.80502	0.869802	0.892058	1.02559	0.178747	0.428919	0.00118425	0.00508907	0	2.47	3.636	4.201	5.46	13.71	0	1034	1748	1940	2399	6929
D_0__Bacteria.D_1__Firmicutes.D_2__Clostridia.D_3__Clostridiales.D_4__Ruminococcaceae.D_5__Subdoligranulum.D_6__uncultured.organism	0.174847	-0.382067	-0.254677	0.12739	1.19106	0.682449	0.775167	1.13586	0.00392896	0.0310415	0.0605957	0.125126	0	0	0.006147	0.01126	0.01384	0.05784	0	0	3	5.385	7	32
D_0__Bacteria.D_1__Firmicutes.D_2__Clostridia.D_3__Clostridiales.D_4__Ruminococcaceae.D_5__Subdoligranulum.Other	0.0792257	-0.0234388	-0.0767253	-0.0532865	1.08245	0.976834	0.926144	0.948108	0.788491	0.874856	0.395324	0.534334	0	0	0	0.0005811	0	0.005538	0	0	0	0.2604	0	2
D_0__Bacteria.D_1__Firmicutes.D_2__Clostridia.D_3__Clostridiales.D_4__Ruminococcaceae.D_5__.Eubacterium..coprostanoligenes.group.D_6__uncultured.bacterium	0.000936763	-0.503179	-0.532215	-0.0290355	1.00094	0.604605	0.587303	0.971382	3.62763e-06	0.000157651	0.991704	0.99798	0.002449	0.4753	0.8331	1.372	1.875	6.54	1	224.8	392	645.5	908.8	3764
D_0__Bacteria.D_1__Firmicutes.D_2__Clostridia.D_3__Clostridiales.D_4__Ruminococcaceae.D_5__.Eubacterium..coprostanoligenes.group.D_6__uncultured.organism	0.262498	-0.0842485	0.0768207	0.161069	1.30017	0.919203	1.07985	1.17477	0.350995	0.576801	0.00460161	0.0157793	0	0	0	0.001009	0.001499	0.008354	0	0	0	0.4375	1	3
D_0__Bacteria.D_1__Firmicutes.D_2__Clostridia.D_3__Clostridiales.D_4__Ruminococcaceae.D_5__.Eubacterium..coprostanoligenes.group.D_6__uncultured.rumen.bacterium	0.0519071	-0.0900052	-0.347306	-0.257301	1.05328	0.913926	0.706589	0.773135	0.0151255	0.0810658	0.600406	0.70367	0	0	0	0.004071	0.003414	0.04313	0	0	0	1.833	2	22
D_0__Bacteria.D_1__Firmicutes.D_2__Clostridia.D_3__Clostridiales.D_4__Ruminococcaceae.D_5__.Eubacterium..coprostanoligenes.group.Other	-0.463684	-0.426505	-0.41719	0.00931556	0.628962	0.652786	0.658896	1.00936	0.00459657	0.0337317	0.000155977	0.000915892	0	0	0.002731	0.006779	0.008374	0.06247	0	0	1	3.052	4	30
D_0__Bacteria.D_1__Firmicutes.D_2__Clostridia.D_3__Clostridiales.D_4__Ruminococcaceae.D_5__uncultured.D_6__uncultured.bacterium	-0.213735	-0.24015	-0.267134	-0.0269843	0.807562	0.78651	0.765571	0.973377	0.000412336	0.00634465	0.000388301	0.00192937	0.01795	0.3282	0.5437	0.6135	0.789	2.135	9	155	253.5	278.4	352	991
D_0__Bacteria.D_1__Firmicutes.D_2__Clostridia.D_3__Clostridiales.D_4__Ruminococcaceae.D_5__uncultured.D_6__uncultured.organism	-0.52918	-0.344555	-0.344029	0.000526569	0.589088	0.708536	0.708909	1.00053	0.000882469	0.0105234	9.14587e-09	1.32199e-07	0	0.01198	0.02995	0.1199	0.07419	1.767	0	5.75	13	56.48	38	946
D_0__Bacteria.D_1__Firmicutes.D_2__Clostridia.D_3__Clostridiales.D_4__Ruminococcaceae.D_5__uncultured.D_6__uncultured.rumen.bacterium	-0.0307806	-0.173119	-0.116123	0.0569958	0.969688	0.841038	0.890366	1.05865	0.2995	0.545274	0.738263	0.814548	0	0	0	0.001083	0.001836	0.009631	0	0	0	0.5104	1	5
D_0__Bacteria.D_1__Firmicutes.D_2__Clostridia.D_3__Clostridiales.D_4__Ruminococcaceae.D_5__uncultured.Other	-0.569658	0.059505	-0.00502922	-0.0645342	0.565719	1.06131	0.994983	0.937504	0.834531	0.906943	9.34197e-08	1.08686e-06	0	0.007667	0.02048	0.04943	0.05437	0.303	0	4	9	22.38	26	140
D_0__Bacteria.D_1__Firmicutes.D_2__Clostridia.D_3__Clostridiales.D_4__Ruminococcaceae.Other.Other	-0.317361	-0.582276	-0.395055	0.187221	0.728068	0.558626	0.673643	1.20589	1.65533e-06	8.77324e-05	0.000412078	0.00201184	0	0.01838	0.03804	0.05145	0.0586	0.3676	0	8.75	17.5	23.31	28.25	165
D_0__Bacteria.D_1__Firmicutes.D_2__Clostridia.D_3__Clostridiales.D_4__Syntrophomonadaceae.D_5__Syntrophomonas.Other	0.0121658	-0.0394021	-0.0926886	-0.0532865	1.01224	0.961364	0.911477	0.948108	0.196238	0.447873	0.77035	0.823052	0	0	0	9.453e-05	0	0.003736	0	0	0	0.05208	0	2
D_0__Bacteria.D_1__Firmicutes.D_2__Clostridia.D_3__Clostridiales.D_4__Syntrophomonadaceae.Other.Other	0.022808	-0.0418072	0.0581962	0.100003	1.02307	0.959055	1.05992	1.10517	0.45675	0.655817	0.726553	0.809733	0	0	0	0.0002795	0	0.006576	0	0	0	0.1458	0	4
D_0__Bacteria.D_1__Firmicutes.D_2__Clostridia.D_3__Clostridiales.Other.Other.Other	-0.0101699	-0.479562	-0.359724	0.119838	0.989882	0.619054	0.697869	1.12731	0.03808	0.166644	0.948079	0.966311	0	0	0.003813	0.006705	0.01065	0.03128	0	0	2	3.177	5	16
D_0__Bacteria.D_1__Firmicutes.D_2__Clostridia.D_3__Thermoanaerobacterales.D_4__Thermoanaerobacteraceae.D_5__Gelria.Other	-0.123058	0.0799347	0.165087	0.0851521	0.884212	1.08322	1.1795	1.08888	0.314999	0.558567	0.164805	0.272014	0	0	0	0.003121	0.001847	0.04592	0	0	0	1.729	1	28
D_0__Bacteria.D_1__Firmicutes.D_2__Erysipelotrichia.D_3__Erysipelotrichales.D_4__Erysipelotrichaceae.D_5__Asteroleplasma.D_6__uncultured.bacterium	-0.122719	0.266433	0.150124	-0.116309	0.884513	1.3053	1.16198	0.8902	0.053268	0.21174	0.16771	0.275854	0	0	0	0.1026	0	4.791	0	0	0	35.67	0	1756
D_0__Bacteria.D_1__Firmicutes.D_2__Erysipelotrichia.D_3__Erysipelotrichales.D_4__Erysipelotrichaceae.D_5__Asteroleplasma.D_6__uncultured.organism	-0.0156468	0.145814	0.134247	-0.0115677	0.984475	1.15698	1.14367	0.988499	0.0883604	0.285183	0.791508	0.839668	0	0	0	0.0002607	0	0.0148	0	0	0	0.1458	0	9
D_0__Bacteria.D_1__Firmicutes.D_2__Erysipelotrichia.D_3__Erysipelotrichales.D_4__Erysipelotrichaceae.D_5__Bulleidia.D_6__uncultured.bacterium	0.149492	0.0268561	-0.060762	-0.0876181	1.16124	1.02722	0.941047	0.916111	0.413063	0.633769	0.00766263	0.0237343	0	0	0	0.0001616	0	0.002847	0	0	0	0.07292	0	1
D_0__Bacteria.D_1__Firmicutes.D_2__Erysipelotrichia.D_3__Erysipelotrichales.D_4__Erysipelotrichaceae.D_5__Candidatus.Stoquefichus.D_6__uncultured.bacterium	0.210091	0.120159	-0.00806201	-0.128221	1.23379	1.12768	0.99197	0.879659	0.257678	0.512136	0.00375861	0.0136859	0	0	0	0.0003664	0	0.01428	0	0	0	0.1354	0	5
D_0__Bacteria.D_1__Firmicutes.D_2__Erysipelotrichia.D_3__Erysipelotrichales.D_4__Erysipelotrichaceae.D_5__Candidatus.Stoquefichus.Other	0.28171	0.111932	0.198843	0.0869113	1.32539	1.11844	1.21999	1.0908	0.395922	0.621232	0.0198349	0.0514199	0	0	0	0.005256	0.002413	0.0857	0	0	0	2.167	1	33
D_0__Bacteria.D_1__Firmicutes.D_2__Erysipelotrichia.D_3__Erysipelotrichales.D_4__Erysipelotrichaceae.D_5__Catenibacterium.D_6__uncultured.bacterium	0.108047	-0.138251	-0.0658444	0.0724067	1.1141	0.87088	0.936277	1.07509	0.334813	0.575033	0.156706	0.259819	0	0	0	0.2678	0	5.726	0	0	0	118.3	0	3121
D_0__Bacteria.D_1__Firmicutes.D_2__Erysipelotrichia.D_3__Erysipelotrichales.D_4__Erysipelotrichaceae.D_5__Dielma.D_6__uncultured.bacterium	0.0729465	0.0701962	-0.205905	-0.276102	1.07567	1.07272	0.81391	0.758736	0.0256182	0.123433	0.38957	0.534334	0	0	0	0.001674	0.00212	0.01967	0	0	0	0.7396	1	8
D_0__Bacteria.D_1__Firmicutes.D_2__Erysipelotrichia.D_3__Erysipelotrichales.D_4__Erysipelotrichaceae.D_5__Dielma.Other	0.00267507	-0.165986	-0.0877065	0.0782793	1.00268	0.847058	0.91603	1.08142	0.201077	0.448195	0.971528	0.983329	0	0	0	0.001397	0	0.02707	0	0	0	0.6562	0	13
D_0__Bacteria.D_1__Firmicutes.D_2__Erysipelotrichia.D_3__Erysipelotrichales.D_4__Erysipelotrichaceae.D_5__Erysipelatoclostridium.D_6__uncultured.bacterium	0.599631	-0.446345	-0.116757	0.329588	1.82145	0.639963	0.889801	1.3904	0.00284746	0.0242543	2.3111e-07	2.5637e-06	0	0.002068	0.01138	0.07304	0.04358	1.13	0	1	5.5	29.54	18.25	439
D_0__Bacteria.D_1__Firmicutes.D_2__Erysipelotrichia.D_3__Erysipelotrichales.D_4__Erysipelotrichaceae.D_5__Erysipelatoclostridium.Other	0.0755933	-0.0842485	-0.0185768	0.0656717	1.07852	0.919203	0.981595	1.06788	0.474348	0.665482	0.201704	0.32071	0	0	0	0.0004269	0	0.009124	0	0	0	0.1979	0	4
D_0__Bacteria.D_1__Firmicutes.D_2__Erysipelotrichia.D_3__Erysipelotrichales.D_4__Erysipelotrichaceae.D_5__Erysipelotrichaceae.UCG.003.D_6__uncultured.bacterium	0.954019	-0.583859	-0.242144	0.341716	2.59612	0.557742	0.784943	1.40736	1.38372e-07	1.32007e-05	2.05781e-20	1.40225e-18	0.006684	0.234	0.6727	1.203	1.707	6.036	3	100.5	315	569.6	817.5	3247
D_0__Bacteria.D_1__Firmicutes.D_2__Erysipelotrichia.D_3__Erysipelotrichales.D_4__Erysipelotrichaceae.D_5__Erysipelotrichaceae.UCG.003.Other	0.0685835	0.077151	-0.0264303	-0.103581	1.07099	1.08021	0.973916	0.901603	0.0678486	0.247052	0.0684609	0.135501	0	0	0	0.0001029	0	0.004562	0	0	0	0.04167	0	2
D_0__Bacteria.D_1__Firmicutes.D_2__Erysipelotrichia.D_3__Erysipelotrichales.D_4__Erysipelotrichaceae.D_5__Erysipelotrichaceae.UCG.004.D_6__uncultured.bacterium	-0.196198	0.476704	0.318042	-0.158662	0.821849	1.61076	1.37443	0.853285	0.00479732	0.0346716	0.0972037	0.181118	0	0	0	0.002987	0	0.0764	0	0	0	1.188	0	28
D_0__Bacteria.D_1__Firmicutes.D_2__Erysipelotrichia.D_3__Erysipelotrichales.D_4__Erysipelotrichaceae.D_5__Erysipelotrichaceae.UCG.006.Other	0.0350535	0.0268561	-0.0264303	-0.0532865	1.03568	1.02722	0.973916	0.948108	0.449909	0.652299	0.307703	0.438132	0	0	0	4.973e-05	0	0.002956	0	0	0	0.02083	0	1
D_0__Bacteria.D_1__Firmicutes.D_2__Erysipelotrichia.D_3__Erysipelotrichales.D_4__Erysipelotrichaceae.D_5__Erysipelotrichaceae.UCG.007.D_6__uncultured.bacterium	0.192439	0.0373709	0.0535701	0.0161992	1.2122	1.03808	1.05503	1.01633	0.932094	0.954096	0.110371	0.198668	0	0	0	0.00112	0.001889	0.01567	0	0	0	0.5104	1	7
D_0__Bacteria.D_1__Firmicutes.D_2__Erysipelotrichia.D_3__Erysipelotrichales.D_4__Erysipelotrichaceae.D_5__Faecalitalea.Other	-0.127738	-0.0161515	-0.069438	-0.0532865	0.880084	0.983978	0.932918	0.948108	0.768417	0.86237	0.120339	0.21339	0	0	0	0.0006428	0	0.009803	0	0	0	0.3021	0	5
D_0__Bacteria.D_1__Firmicutes.D_2__Erysipelotrichia.D_3__Erysipelotrichales.D_4__Erysipelotrichaceae.D_5__Holdemanella.D_6__uncultured.bacterium	0.347346	-0.13649	0.0107199	0.14721	1.41531	0.872415	1.01078	1.1586	0.124513	0.345225	7.25586e-07	7.21051e-06	0	0	0.1028	0.6799	0.7058	4.866	0	0	46	309.6	276.8	2406
D_0__Bacteria.D_1__Firmicutes.D_2__Erysipelotrichia.D_3__Erysipelotrichales.D_4__Erysipelotrichaceae.D_5__Holdemania.D_6__uncultured.bacterium	-0.414242	-0.244919	-0.217572	0.0273478	0.660841	0.782768	0.80447	1.02773	0.139982	0.373024	0.000273847	0.00148438	0	0.001429	0.008477	0.0119	0.01857	0.05414	0	0.75	4	5.635	9	26
D_0__Bacteria.D_1__Firmicutes.D_2__Erysipelotrichia.D_3__Erysipelotrichales.D_4__Erysipelotrichaceae.D_5__Holdemania.Other	-0.010722	0.0611877	0.0422329	-0.0189548	0.989335	1.0631	1.04314	0.981224	0.156609	0.401627	0.683163	0.779111	0	0	0	3.909e-05	0	0.001936	0	0	0	0.02083	0	1
D_0__Bacteria.D_1__Firmicutes.D_2__Erysipelotrichia.D_3__Erysipelotrichales.D_4__Erysipelotrichaceae.D_5__Incertae.Sedis.Other	0.0651085	0.0759131	-0.363444	-0.439358	1.06727	1.07887	0.695277	0.64445	0.00933037	0.0577998	0.593212	0.698672	0	0	0.003909	0.07859	0.01449	1.201	0	0	2	36.09	6	630
D_0__Bacteria.D_1__Firmicutes.D_2__Erysipelotrichia.D_3__Erysipelotrichales.D_4__Erysipelotrichaceae.D_5__Turicibacter.D_6__uncultured.Turicibacter.sp.	0.392664	-0.0915536	-0.145527	-0.0539736	1.48092	0.912512	0.864566	0.947457	0.55945	0.739733	0.000654367	0.00291713	0	0	0.01198	0.1346	0.08597	1.079	0	0	6	63.2	37.75	539
D_0__Bacteria.D_1__Firmicutes.D_2__Erysipelotrichia.D_3__Erysipelotrichales.D_4__Erysipelotrichaceae.D_5__Turicibacter.D_6__uncultured.bacterium	0.341077	-0.217331	-0.0097185	0.207613	1.40646	0.804663	0.990329	1.23074	0.176984	0.428919	0.00190376	0.00751427	0	0	0	0.002168	0.002038	0.02112	0	0	0	0.9896	1	12
D_0__Bacteria.D_1__Firmicutes.D_2__Erysipelotrichia.D_3__Erysipelotrichales.D_4__Erysipelotrichaceae.D_5__Turicibacter.D_6__uncultured.organism	0.167795	-0.108065	0.0720927	0.180158	1.18269	0.897569	1.07475	1.19741	0.122878	0.345225	0.0207758	0.0524341	0	0	0	0.0005577	0	0.01605	0	0	0	0.25	0	6
D_0__Bacteria.D_1__Firmicutes.D_2__Erysipelotrichia.D_3__Erysipelotrichales.D_4__Erysipelotrichaceae.D_5__Turicibacter.Other	0.276973	-0.0598156	-0.0700822	-0.0102666	1.31913	0.941938	0.932317	0.989786	0.825865	0.901459	0.00669014	0.0212747	0	0	0	0.00175	0.00196	0.01824	0	0	0	0.8333	1	11
D_0__Bacteria.D_1__Firmicutes.D_2__Erysipelotrichia.D_3__Erysipelotrichales.D_4__Erysipelotrichaceae.D_5__uncultured.D_6__uncultured.bacterium	-0.0512618	0.0690413	-0.0185768	-0.0876181	0.95003	1.07148	0.981595	0.916111	0.293201	0.539988	0.284851	0.417126	0	0	0	0.000246	0	0.01182	0	0	0	0.09375	0	4
D_0__Bacteria.D_1__Firmicutes.D_2__Erysipelotrichia.D_3__Erysipelotrichales.D_4__Erysipelotrichaceae.D_5__uncultured.Other	0.267227	0.218409	0.0889644	-0.129444	1.30634	1.2441	1.09304	0.878583	0.149343	0.38927	0.00416439	0.0149355	0	0	0.003418	0.03387	0.03511	0.4531	0	0	1.5	17.98	16.25	284
D_0__Bacteria.D_1__Firmicutes.D_2__Erysipelotrichia.D_3__Erysipelotrichales.D_4__Erysipelotrichaceae.Other.Other	0.184213	-0.126103	-0.196082	-0.0699788	1.20227	0.881524	0.821945	0.932414	0.0721086	0.258615	0.00955837	0.0284959	0	0	0	0.008966	0.002292	0.1509	0	0	0	4.542	1	91
D_0__Bacteria.D_1__Firmicutes.D_2__Negativicutes.D_3__Selenomonadales.D_4__Acidaminococcaceae.D_5__Acidaminococcus.D_6__uncultured.bacterium	-0.15244	0.135519	0.147372	0.0118527	0.85861	1.14513	1.15878	1.01192	0.0763396	0.269733	0.0100527	0.0295995	0	0	0	0.1686	0	3.189	0	0	0	89.55	0	2027
D_0__Bacteria.D_1__Firmicutes.D_2__Negativicutes.D_3__Selenomonadales.D_4__Acidaminococcaceae.D_5__Phascolarctobacterium.D_6__uncultured.bacterium	-0.252674	0.018268	0.0825224	0.0642544	0.776721	1.01844	1.08602	1.06636	0.572596	0.744921	0.00028519	0.00152849	0	0	0	0.401	0.157	4.684	0	0	0	185.9	76.75	2696
D_0__Bacteria.D_1__Firmicutes.D_2__Negativicutes.D_3__Selenomonadales.D_4__Acidaminococcaceae.D_5__Phascolarctobacterium.Other	0.0244113	-0.0577705	-0.0767253	-0.0189548	1.02471	0.943867	0.926144	0.981224	0.207623	0.450072	0.50358	0.622021	0	0	0	6.17e-05	0	0.004065	0	0	0	0.03125	0	2
D_0__Bacteria.D_1__Firmicutes.D_2__Negativicutes.D_3__Selenomonadales.D_4__Veillonellaceae.D_5__Allisonella.D_6__uncultured.bacterium	-0.0699835	-0.0604562	-0.0104505	0.0500057	0.932409	0.941335	0.989604	1.05128	0.516802	0.710416	0.128718	0.22573	0	0	0	0.01157	0	0.1343	0	0	0	5.719	0	67
D_0__Bacteria.D_1__Firmicutes.D_2__Negativicutes.D_3__Selenomonadales.D_4__Veillonellaceae.D_5__Anaeroglobus.Other	0.0530165	-0.115453	-0.0657441	0.0497084	1.05445	0.890963	0.93637	1.05096	0.362835	0.586685	0.422698	0.552402	0	0	0	0.0004306	0	0.02492	0	0	0	0.1562	0	9
D_0__Bacteria.D_1__Firmicutes.D_2__Negativicutes.D_3__Selenomonadales.D_4__Veillonellaceae.D_5__Dialister.D_6__uncultured.bacterium	-0.727677	-0.42838	-0.41429	0.0140892	0.48303	0.651564	0.660809	1.01419	0.00083265	0.0102628	2.44194e-10	4.31409e-09	0	0.02042	2.234	2.975	4.544	17.26	0	7.75	895.5	1339	2162	6234
D_0__Bacteria.D_1__Firmicutes.D_2__Negativicutes.D_3__Selenomonadales.D_4__Veillonellaceae.D_5__Dialister.D_6__uncultured.organism	-0.366202	-0.222537	-0.164628	0.057909	0.693363	0.800485	0.848209	1.05962	0.142694	0.37605	0.000203982	0.00117228	0	0	0	0.01398	0.023	0.1495	0	0	0	6.146	10	54
D_0__Bacteria.D_1__Firmicutes.D_2__Negativicutes.D_3__Selenomonadales.D_4__Veillonellaceae.D_5__Dialister.Other	0.0527056	-0.0682852	-0.0529084	0.0153768	1.05412	0.933994	0.948467	1.0155	0.681924	0.811166	0.430238	0.556802	0	0	0	0.000273	0	0.01108	0	0	0	0.1042	0	4
D_0__Bacteria.D_1__Firmicutes.D_2__Negativicutes.D_3__Selenomonadales.D_4__Veillonellaceae.D_5__Megamonas.D_6__uncultured.bacterium	-0.010722	-0.0418072	-0.060762	-0.0189548	0.989335	0.959055	0.941047	0.981224	0.274334	0.52765	0.732112	0.814026	0	0	0	3.927e-05	0	0.002032	0	0	0	0.02083	0	1
D_0__Bacteria.D_1__Firmicutes.D_2__Negativicutes.D_3__Selenomonadales.D_4__Veillonellaceae.D_5__Megasphaera.D_6__uncultured.bacterium	-0.0704371	0.053478	0.0973775	0.0438995	0.931986	1.05493	1.10228	1.04488	0.509199	0.701989	0.30369	0.435016	0	0	0	0.01168	0	0.29	0	0	0	4.979	0	138
D_0__Bacteria.D_1__Firmicutes.D_2__Negativicutes.D_3__Selenomonadales.D_4__Veillonellaceae.D_5__Megasphaera.Other	0.126605	0.0268561	0.0422329	0.0153768	1.13497	1.02722	1.04314	1.0155	0.612481	0.762802	0.000524273	0.00242794	0	0	0	9.352e-05	0	0.002819	0	0	0	0.04167	0	1
D_0__Bacteria.D_1__Firmicutes.D_2__Negativicutes.D_3__Selenomonadales.D_4__Veillonellaceae.D_5__Selenomonas.3.D_6__uncultured.bacterium	0.080829	0.0955194	0.00790129	-0.0876181	1.08419	1.10023	1.00793	0.916111	0.166825	0.416626	0.0768157	0.147769	0	0	0	9.504e-05	0	0.009124	0	0	0	0.04167	0	4
D_0__Bacteria.D_1__Firmicutes.D_2__Negativicutes.D_3__Selenomonadales.D_4__Veillonellaceae.D_5__Veillonella.D_6__uncultured.bacterium	-0.401902	-0.18203	-0.349901	-0.167871	0.669046	0.833576	0.704758	0.845463	0.080887	0.275594	0.00188363	0.00751427	0	0.002139	0.008023	0.08678	0.04104	1.251	0	1	3	40.22	20.25	484
D_0__Bacteria.D_1__Firmicutes.D_2__Negativicutes.D_3__Selenomonadales.D_4__Veillonellaceae.D_5__Veillonella.D_6__uncultured.organism	-0.0446848	0.0822445	-0.0345444	-0.116789	0.956299	1.08572	0.966045	0.889773	0.302238	0.548166	0.477861	0.603015	0	0	0	0.004133	0	0.1065	0	0	0	1.76	0	31
D_0__Bacteria.D_1__Firmicutes.D_2__Negativicutes.D_3__Selenomonadales.D_4__Veillonellaceae.D_5__Veillonella.Other	-0.159938	-0.145858	-0.197207	-0.0513484	0.852196	0.86428	0.821021	0.949948	0.327999	0.571006	0.152646	0.254588	0	0	0.002094	0.04736	0.01079	0.8212	0	0	1	21.81	5.5	239
D_0__Bacteria.D_1__Firmicutes.D_2__Negativicutes.D_3__Selenomonadales.D_4__Veillonellaceae.D_5__uncultured.D_6__uncultured.organism	-0.0413174	0.180375	0.175954	-0.00442084	0.959525	1.19767	1.19238	0.995589	0.0955122	0.299732	0.588928	0.697069	0	0	0	0.01124	0	0.3885	0	0	0	4.021	0	169
D_0__Bacteria.D_1__Firmicutes.Other.Other.Other.Other.Other	-0.0342608	-0.0427838	-0.0355167	0.00726709	0.966319	0.958119	0.965107	1.00729	0.729772	0.842557	0.466828	0.593805	0	0	0	0.0005321	0	0.01042	0	0	0	0.25	0	6
D_0__Bacteria.D_1__Fusobacteria.D_2__Fusobacteriia.D_3__Fusobacteriales.D_4__CFT112H7.D_5__uncultured.bacterium.D_6__	-0.010722	0.0611877	0.0422329	-0.0189548	0.989335	1.0631	1.04314	0.981224	0.275826	0.528331	0.734583	0.814548	0	0	0	6.158e-05	0	0.003613	0	0	0	0.02083	0	1
D_0__Bacteria.D_1__Fusobacteria.D_2__Fusobacteriia.D_3__Fusobacteriales.D_4__Fusobacteriaceae.D_5__Fusobacterium.D_6__uncultured.bacterium	-0.0808308	0.0776092	0.00989474	-0.0677145	0.92235	1.0807	1.00994	0.934527	0.754837	0.857279	0.379797	0.525081	0	0	0	0.007828	0	0.2746	0	0	0	2.76	0	99
D_0__Bacteria.D_1__Fusobacteria.D_2__Fusobacteriia.D_3__Fusobacteriales.D_4__Fusobacteriaceae.D_5__Fusobacterium.D_6__uncultured.organism	0.000975279	0.0232463	-0.0565182	-0.0797645	1.00098	1.02352	0.945049	0.923334	0.555711	0.738369	0.987362	0.995712	0	0	0	0.0004589	0	0.01051	0	0	0	0.1979	0	5
D_0__Bacteria.D_1__Fusobacteria.D_2__Fusobacteriia.D_3__Fusobacteriales.D_4__Fusobacteriaceae.D_5__Fusobacterium.Other	-0.0213642	0.077151	0.0422329	-0.0349181	0.978862	1.08021	1.04314	0.965684	0.345324	0.576801	0.619367	0.718828	0	0	0	9.762e-05	0	0.007225	0	0	0	0.03125	0	2
D_0__Bacteria.D_1__Fusobacteria.D_2__Fusobacteriia.D_3__Fusobacteriales.D_4__Leptotrichiaceae.D_5__Leptotrichia.D_6__uncultured.bacterium	-0.010722	-0.0761388	-0.060762	0.0153768	0.989335	0.926688	0.941047	1.0155	0.324364	0.566747	0.805367	0.849912	0	0	0	8.492e-05	0	0.002101	0	0	0	0.04167	0	1
D_0__Bacteria.D_1__Lentisphaerae.D_2__Lentisphaeria.D_3__Victivallales.D_4__Victivallaceae.D_5__Victivallis.D_6__uncultured.bacterium	-0.466463	0.995627	0.99278	-0.00284705	0.627217	2.70642	2.69873	0.997157	3.63557e-06	0.000157651	0.00828105	0.0253209	0	0	0	0.01775	0.006396	0.3912	0	0	0	7.99	3.25	186
D_0__Bacteria.D_1__Lentisphaerae.D_2__Lentisphaeria.D_3__Victivallales.D_4__Victivallaceae.D_5__Victivallis.D_6__uncultured.rumen.bacterium	-0.010722	0.0611877	0.0422329	-0.0189548	0.989335	1.0631	1.04314	0.981224	0.314995	0.558567	0.748341	0.814548	0	0	0	5.733e-05	0	0.002775	0	0	0	0.02083	0	1
D_0__Bacteria.D_1__Lentisphaerae.D_2__Lentisphaeria.D_3__Victivallales.D_4__Victivallaceae.D_5__Victivallis.Other	-0.251488	0.371772	0.522526	0.150754	0.777643	1.4503	1.68628	1.16271	0.00539213	0.037276	0.0585609	0.12198	0	0	0	0.01042	0	0.443	0	0	0	3.635	0	138
D_0__Bacteria.D_1__Proteobacteria.D_2__Alphaproteobacteria.D_3__Rhizobiales.D_4__Brucellaceae.D_5__Ochrobactrum.Other	-0.010722	0.0268561	-0.0264303	-0.0532865	0.989335	1.02722	0.973916	0.948108	0.435979	0.63792	0.749657	0.814548	0	0	0	4.409e-05	0	0.002228	0	0	0	0.02083	0	1
D_0__Bacteria.D_1__Proteobacteria.D_2__Alphaproteobacteria.D_3__Rhodospirillales.D_4__Acetobacteraceae.D_5__Gluconobacter.D_6__Gluconobacter.oxydans	0.0685835	0.0268561	0.0581962	0.0313401	1.07099	1.02722	1.05992	1.03184	0.414649	0.633769	0.057153	0.11957	0	0	0	5.021e-05	0	0.00482	0	0	0	0.02083	0	2
D_0__Bacteria.D_1__Proteobacteria.D_2__Alphaproteobacteria.D_3__Rhodospirillales.D_4__Rhodospirillaceae.D_5__Thalassospira.D_6__uncultured.bacterium	-0.454826	0.325544	0.476225	0.150681	0.634559	1.38478	1.60999	1.16263	0.0104193	0.0637177	0.000607275	0.00273274	0	0	0	0.01578	0.006994	0.1617	0	0	0	7.667	3.25	76
D_0__Bacteria.D_1__Proteobacteria.D_2__Alphaproteobacteria.D_3__Rhodospirillales.D_4__Rhodospirillaceae.D_5__Thalassospira.Other	-0.348464	0.386812	0.767104	0.380292	0.705772	1.47228	2.15352	1.46271	0.000753406	0.00971283	0.0295754	0.0712498	0	0	0	0.04437	0.002283	1.069	0	0	0	20.22	1	446
D_0__Bacteria.D_1__Proteobacteria.D_2__Alphaproteobacteria.D_3__Rhodospirillales.D_4__Rhodospirillaceae.D_5__uncultured.D_6__uncultured.bacterium	-0.433756	0.403147	0.471446	0.0682992	0.64807	1.49653	1.60231	1.07069	0.0244872	0.119188	0.00459302	0.0157793	0	0	0	0.02962	0	0.8431	0	0	0	11.2	0	309
D_0__Bacteria.D_1__Proteobacteria.D_2__Alphaproteobacteria.D_3__Rickettsiales.D_4__Mitochondria.Other.Other	-0.102273	0.0955194	0.0422329	-0.0532865	0.902783	1.10023	1.04314	0.948108	0.323158	0.566714	0.0503514	0.107222	0	0	0	0.0001305	0	0.002449	0	0	0	0.0625	0	1
D_0__Bacteria.D_1__Proteobacteria.D_2__Alphaproteobacteria.D_3__Sphingomonadales.D_4__Sphingomonadaceae.D_5__Sphingomonas.D_6__uncultured.bacterium	-0.010722	0.0268561	-0.0264303	-0.0532865	0.989335	1.02722	0.973916	0.948108	0.43162	0.637408	0.748183	0.814548	0	0	0	4.84e-05	0	0.002812	0	0	0	0.02083	0	1
D_0__Bacteria.D_1__Proteobacteria.D_2__Betaproteobacteria.D_3__Burkholderiales.D_4__Alcaligenaceae.D_5__Parasutterella.D_6__uncultured.bacterium	-0.193795	0.19052	0.131193	-0.0593268	0.823827	1.20988	1.14019	0.942399	0.307532	0.555654	0.062487	0.127377	0	0	0	0.003654	0.004034	0.0293	0	0	0	1.76	2	14
D_0__Bacteria.D_1__Proteobacteria.D_2__Betaproteobacteria.D_3__Burkholderiales.D_4__Alcaligenaceae.D_5__Parasutterella.D_6__uncultured.organism	-0.570714	0.560879	0.532565	-0.0283137	0.565122	1.75221	1.7033	0.972083	8.98842e-05	0.00164903	2.37538e-06	1.98781e-05	0	0.001364	0.01377	0.152	0.1703	1.474	0	0.75	6	72.68	74.25	645
D_0__Bacteria.D_1__Proteobacteria.D_2__Betaproteobacteria.D_3__Burkholderiales.D_4__Alcaligenaceae.D_5__Sutterella.D_6__uncultured.bacterium	-0.615595	0.643972	0.801155	0.157183	0.540319	1.90403	2.22811	1.17021	3.69146e-05	0.00083849	4.8372e-05	0.000316074	0	0	0	0.1111	0.007254	2.109	0	0	0	53.68	3.25	1003
D_0__Bacteria.D_1__Proteobacteria.D_2__Betaproteobacteria.D_3__Burkholderiales.D_4__Alcaligenaceae.D_5__Sutterella.D_6__uncultured.organism	-0.0502897	0.135194	0.104942	-0.0302526	0.950954	1.14476	1.11065	0.9702	0.193857	0.446714	0.427895	0.556802	0	0	0	0.03099	0	1.026	0	0	0	11.75	0	347
D_0__Bacteria.D_1__Proteobacteria.D_2__Betaproteobacteria.D_3__Burkholderiales.D_4__Alcaligenaceae.D_5__Sutterella.Other	-0.809921	1.82972	2.12623	0.296506	0.444893	6.23214	8.38317	1.34515	2.5788e-12	1.23009e-09	0.000317108	0.00168067	0	0	0.02444	0.2076	0.1616	2.566	0	0	12	86.08	66.25	1116
D_0__Bacteria.D_1__Proteobacteria.D_2__Betaproteobacteria.D_3__Burkholderiales.D_4__Burkholderiaceae.D_5__Lautropia.Other	0.0350535	0.0611877	0.00790129	-0.0532865	1.03568	1.0631	1.00793	0.948108	0.476077	0.66595	0.430734	0.556802	0	0	0	8.182e-05	0	0.002189	0	0	0	0.04167	0	1
D_0__Bacteria.D_1__Proteobacteria.D_2__Betaproteobacteria.D_3__Burkholderiales.D_4__Comamonadaceae.D_5__Comamonas.D_6__uncultured.bacterium	-0.010722	0.0268561	0.0765646	0.0497084	0.989335	1.02722	1.07957	1.05096	0.154374	0.398035	0.741046	0.814548	0	0	0	4.536e-05	0	0.002386	0	0	0	0.02083	0	1
D_0__Bacteria.D_1__Proteobacteria.D_2__Betaproteobacteria.D_3__Burkholderiales.D_4__Comamonadaceae.D_5__Delftia.Other	-0.010722	-0.0418072	-0.060762	-0.0189548	0.989335	0.959055	0.941047	0.981224	0.333052	0.575033	0.752577	0.815862	0	0	0	4.04e-05	0	0.002024	0	0	0	0.02083	0	1
D_0__Bacteria.D_1__Proteobacteria.D_2__Betaproteobacteria.D_3__Burkholderiales.D_4__Oxalobacteraceae.D_5__Oxalobacter.Other	-0.143677	0.192571	0.134414	-0.0581571	0.866167	1.21236	1.14387	0.943502	0.133611	0.362117	0.0731511	0.14258	0	0	0	0.009425	0.002747	0.1255	0	0	0	3.885	1.25	58
D_0__Bacteria.D_1__Proteobacteria.D_2__Betaproteobacteria.D_3__Burkholderiales.D_4__Oxalobacteraceae.D_5__Undibacterium.D_6__uncultured.bacterium	-0.0512996	-0.0193492	-0.0185768	0.000772424	0.949994	0.980837	0.981595	1.00077	0.931779	0.954096	0.282565	0.417126	0	0	0	0.001462	0	0.03781	0	0	0	0.8854	0	23
D_0__Bacteria.D_1__Proteobacteria.D_2__Betaproteobacteria.D_3__Neisseriales.D_4__Neisseriaceae.D_5__Eikenella.D_6__uncultured.bacterium	-0.0564975	0.0611877	0.00790129	-0.0532865	0.945069	1.0631	1.00793	0.948108	0.427947	0.63601	0.175786	0.285298	0	0	0	0.0001171	0	0.003436	0	0	0	0.04167	0	1
D_0__Bacteria.D_1__Proteobacteria.D_2__Betaproteobacteria.D_3__Neisseriales.D_4__Neisseriaceae.D_5__Neisseria.D_6__uncultured.bacterium	-0.0229676	0.103373	-0.145389	-0.248761	0.977294	1.1089	0.864686	0.779766	0.107266	0.321798	0.809461	0.852346	0	0	0	0.0009175	0	0.02405	0	0	0	0.3958	0	7
D_0__Bacteria.D_1__Proteobacteria.D_2__Betaproteobacteria.D_3__Nitrosomonadales.D_4__Nitrosomonadaceae.D_5__Nitrosomonas.Other	0.0579413	-0.0418072	-0.0264303	0.0153768	1.05965	0.959055	0.973916	1.0155	0.533453	0.724949	0.0617696	0.126455	0	0	0	7.7e-05	0	0.00277	0	0	0	0.03125	0	1
D_0__Bacteria.D_1__Proteobacteria.D_2__Deltaproteobacteria.D_3__Desulfovibrionales.D_4__Desulfovibrionaceae.D_5__Bilophila.D_6__unidentified	0.0698093	-0.0297098	-0.00622324	0.0234865	1.0723	0.970727	0.993796	1.02376	0.954258	0.964367	0.404655	0.540159	0	0	0	0.0003717	0	0.01016	0	0	0	0.1771	0	5
D_0__Bacteria.D_1__Proteobacteria.D_2__Deltaproteobacteria.D_3__Desulfovibrionales.D_4__Desulfovibrionaceae.D_5__Desulfovibrio.D_6__uncultured.Desulfovibrio.sp.	0.080829	0.0611877	0.0422329	-0.0189548	1.08419	1.0631	1.04314	0.981224	0.251416	0.510576	0.00950791	0.0284959	0	0	0	4.943e-05	0	0.00241	0	0	0	0.02083	0	1
D_0__Bacteria.D_1__Proteobacteria.D_2__Deltaproteobacteria.D_3__Desulfovibrionales.D_4__Desulfovibrionaceae.D_5__Desulfovibrio.D_6__uncultured.bacterium	-0.364428	0.205092	-0.0911812	-0.296273	0.694594	1.22764	0.912852	0.743585	0.0471594	0.189469	0.00037137	0.00186467	0	0	0.002149	0.09665	0.05649	0.7912	0	0	1	41.26	26.5	373
D_0__Bacteria.D_1__Proteobacteria.D_2__Deltaproteobacteria.D_3__Desulfovibrionales.D_4__Desulfovibrionaceae.D_5__Desulfovibrio.Other	-0.348847	0.512455	0.430514	-0.0819415	0.705501	1.66938	1.53805	0.921326	5.84271e-05	0.00126074	0.000453175	0.00214024	0	0.005211	0.05935	0.09369	0.1289	0.5087	0	2.75	27	43.74	59.25	271
D_0__Bacteria.D_1__Proteobacteria.D_2__Epsilonproteobacteria.D_3__Campylobacterales.D_4__Campylobacteraceae.D_5__Campylobacter.D_6__Campylobacter.ureolyticus	0.080829	0.0268561	-0.0264303	-0.0532865	1.08419	1.02722	0.973916	0.948108	0.467931	0.664295	0.0235908	0.0583048	0	0	0	3.95e-05	0	0.001952	0	0	0	0.02083	0	1
D_0__Bacteria.D_1__Proteobacteria.D_2__Epsilonproteobacteria.D_3__Campylobacterales.D_4__Campylobacteraceae.D_5__Campylobacter.D_6__uncultured.bacterium	-0.0336098	-0.00747552	0.0422329	0.0497084	0.966949	0.992552	1.04314	1.05096	0.500024	0.691338	0.365101	0.50922	0	0	0	6.474e-05	0	0.002234	0	0	0	0.03125	0	1
D_0__Bacteria.D_1__Proteobacteria.D_2__Epsilonproteobacteria.D_3__Campylobacterales.D_4__Campylobacteraceae.D_5__Campylobacter.Other	0.0607705	-0.0161515	-0.0245916	-0.00844006	1.06265	0.983978	0.975708	0.991595	0.974576	0.976623	0.499652	0.622021	0	0	0	0.0004749	0	0.01051	0	0	0	0.2188	0	5
D_0__Bacteria.D_1__Proteobacteria.D_2__Gammaproteobacteria.D_3__Aeromonadales.D_4__Aeromonadaceae.D_5__Aeromonas.Other	0.0450446	0.188256	0.122388	-0.0658681	1.04607	1.20714	1.13019	0.936254	0.0902466	0.286984	0.520806	0.633736	0	0	0	0.0002763	0	0.0109	0	0	0	0.1458	0	6
D_0__Bacteria.D_1__Proteobacteria.D_2__Gammaproteobacteria.D_3__Aeromonadales.D_4__Succinivibrionaceae.D_5__Anaerobiospirillum.D_6__uncultured.bacterium	-0.00426044	0.145814	0.117167	-0.0286472	0.995749	1.15698	1.12431	0.971759	0.0634577	0.238341	0.935688	0.961168	0	0	0	0.0003058	0	0.01117	0	0	0	0.125	0	5
D_0__Bacteria.D_1__Proteobacteria.D_2__Gammaproteobacteria.D_3__B38.D_4__uncultured.bacterium.D_5__.D_6__	0.0137691	-0.0921021	-0.0950936	-0.00299152	1.01386	0.912012	0.909288	0.997013	0.182508	0.435282	0.771288	0.823052	0	0	0	0.0001611	0	0.003937	0	0	0	0.08333	0	2
D_0__Bacteria.D_1__Proteobacteria.D_2__Gammaproteobacteria.D_3__Enterobacteriales.D_4__Enterobacteriaceae.D_5__Cronobacter.Other	-0.0177318	0.0347097	-0.0529084	-0.0876181	0.982424	1.03532	0.948467	0.916111	0.263357	0.515532	0.685346	0.779111	0	0	0	0.0002344	0	0.005882	0	0	0	0.1146	0	3
D_0__Bacteria.D_1__Proteobacteria.D_2__Gammaproteobacteria.D_3__Enterobacteriales.D_4__Enterobacteriaceae.D_5__Dickeya.Other	-0.0412707	0.0268561	0.0537243	0.0268682	0.959569	1.02722	1.05519	1.02723	0.607975	0.761181	0.347764	0.489331	0	0	0	0.0002538	0	0.0109	0	0	0	0.1354	0	6
D_0__Bacteria.D_1__Proteobacteria.D_2__Gammaproteobacteria.D_3__Enterobacteriales.D_4__Enterobacteriaceae.D_5__Enterobacter.D_6__uncultured.bacterium	-0.261245	-0.159482	-0.11541	0.0440716	0.770092	0.852585	0.891	1.04506	0.407847	0.633769	0.0103851	0.0302053	0	0	0	0.003297	0.002817	0.04178	0	0	0	1.573	1	23
D_0__Bacteria.D_1__Proteobacteria.D_2__Gammaproteobacteria.D_3__Enterobacteriales.D_4__Enterobacteriaceae.D_5__Enterobacter.Other	-0.165327	-0.0806107	-0.260435	-0.179825	0.847617	0.922553	0.770716	0.835417	0.0995336	0.308296	0.100787	0.184906	0	0	0	0.001807	0.002072	0.01683	0	0	0	0.8333	1	8
D_0__Bacteria.D_1__Proteobacteria.D_2__Gammaproteobacteria.D_3__Enterobacteriales.D_4__Enterobacteriaceae.D_5__Escherichia.Shigella.D_6__Escherichia.coli	0.0121658	-0.0418072	-0.0264303	0.0153768	1.01224	0.959055	0.973916	1.0155	0.660624	0.795752	0.747803	0.814548	0	0	0	6.725e-05	0	0.002484	0	0	0	0.03125	0	1
D_0__Bacteria.D_1__Proteobacteria.D_2__Gammaproteobacteria.D_3__Enterobacteriales.D_4__Enterobacteriaceae.D_5__Escherichia.Shigella.D_6__Shigella.dysenteriae.1617	-0.0249111	-0.0904029	-0.205476	-0.115073	0.975397	0.913563	0.81426	0.891301	0.0185596	0.0962274	0.668163	0.764301	0	0	0	0.0006982	0	0.01681	0	0	0	0.3438	0	9
D_0__Bacteria.D_1__Proteobacteria.D_2__Gammaproteobacteria.D_3__Enterobacteriales.D_4__Enterobacteriaceae.D_5__Escherichia.Shigella.D_6__uncultured.bacterium	-0.236249	-0.510297	-0.299261	0.211036	0.789584	0.600317	0.741366	1.23496	0.00131734	0.0136603	0.0345822	0.0796861	0	0	0.001859	0.02915	0.01341	0.3269	0	0	1	13.28	6.25	175
D_0__Bacteria.D_1__Proteobacteria.D_2__Gammaproteobacteria.D_3__Enterobacteriales.D_4__Enterobacteriaceae.D_5__Escherichia.Shigella.Other	-0.474115	-0.43777	-0.0919528	0.345817	0.622436	0.645474	0.912148	1.41314	0.00396966	0.0310415	4.03569e-05	0.000267365	0	0.002686	0.02937	0.4392	0.2272	5.554	0	1	15	202.6	103	2973
D_0__Bacteria.D_1__Proteobacteria.D_2__Gammaproteobacteria.D_3__Enterobacteriales.D_4__Enterobacteriaceae.D_5__Klebsiella.D_6__Klebsiella.pneumoniae	-0.028374	0.0533342	-0.0264303	-0.0797645	0.972025	1.05478	0.973916	0.923334	0.294506	0.540306	0.501043	0.622021	0	0	0	8.093e-05	0	0.005808	0	0	0	0.04167	0	3
D_0__Bacteria.D_1__Proteobacteria.D_2__Gammaproteobacteria.D_3__Enterobacteriales.D_4__Enterobacteriaceae.D_5__Klebsiella.D_6__uncultured.bacterium	0.00152356	-0.0604316	-0.0290915	0.0313401	1.00152	0.941358	0.971328	1.03184	0.445296	0.647579	0.968518	0.982943	0	0	0	0.0001951	0	0.005882	0	0	0	0.1042	0	3
D_0__Bacteria.D_1__Proteobacteria.D_2__Gammaproteobacteria.D_3__Enterobacteriales.D_4__Enterobacteriaceae.D_5__Klebsiella.Other	-0.346632	-0.207136	0.0790599	0.286196	0.707066	0.812909	1.08227	1.33135	0.0828159	0.278191	0.00160198	0.00658747	0	0	0	0.04425	0.004398	0.8077	0	0	0	21.91	2	412
D_0__Bacteria.D_1__Proteobacteria.D_2__Gammaproteobacteria.D_3__Enterobacteriales.D_4__Enterobacteriaceae.D_5__Rahnella.D_6__Rahnella.aquatilis	0.0350535	0.0268561	-0.0264303	-0.0532865	1.03568	1.02722	0.973916	0.948108	0.432991	0.637445	0.296333	0.427041	0	0	0	3.495e-05	0	0.00176	0	0	0	0.02083	0	1
D_0__Bacteria.D_1__Proteobacteria.D_2__Gammaproteobacteria.D_3__Enterobacteriales.D_4__Enterobacteriaceae.D_5__Raoultella.D_6__uncultured.bacterium	0.0914712	0.0108928	0.0262696	0.0153768	1.09579	1.01095	1.02662	1.0155	0.883662	0.932537	0.0371773	0.0844455	0	0	0	0.0001343	0	0.004917	0	0	0	0.05208	0	2
D_0__Bacteria.D_1__Proteobacteria.D_2__Gammaproteobacteria.D_3__Enterobacteriales.D_4__Enterobacteriaceae.Other.Other	-0.122052	-0.152028	-0.120386	0.0316417	0.885103	0.858965	0.886578	1.03215	0.348718	0.576801	0.175844	0.285298	0	0	0	0.002956	0.002148	0.04117	0	0	0	1.448	1	23
D_0__Bacteria.D_1__Proteobacteria.D_2__Gammaproteobacteria.D_3__Pasteurellales.D_4__Pasteurellaceae.D_5__Actinobacillus.D_6__uncultured.bacterium	-0.0548942	0.0108928	-0.060762	-0.0716548	0.946585	1.01095	0.941047	0.930852	0.638376	0.780783	0.409134	0.540601	0	0	0	0.000207	0	0.004292	0	0	0	0.09375	0	2
D_0__Bacteria.D_1__Proteobacteria.D_2__Gammaproteobacteria.D_3__Pasteurellales.D_4__Pasteurellaceae.D_5__Aggregatibacter.D_6__uncultured.bacterium	-0.0415413	0.125379	0.153456	0.0280773	0.95931	1.13358	1.16586	1.02848	0.0441853	0.182353	0.428653	0.556802	0	0	0	0.0009271	0	0.03219	0	0	0	0.3958	0	15
D_0__Bacteria.D_1__Proteobacteria.D_2__Gammaproteobacteria.D_3__Pasteurellales.D_4__Pasteurellaceae.D_5__Haemophilus.D_6__uncultured.bacterium	-0.504051	0.303857	0.148821	-0.155036	0.604079	1.35508	1.16047	0.856384	0.0964298	0.300634	2.51048e-05	0.000168662	0	0.002374	0.01667	0.1271	0.06346	2.062	0	1	7.5	63.06	34.25	1135
D_0__Bacteria.D_1__Proteobacteria.D_2__Gammaproteobacteria.D_3__Xanthomonadales.D_4__Xanthomonadaceae.D_5__Stenotrophomonas.Other	0.0472991	0.0955194	0.0238646	-0.0716548	1.04844	1.10023	1.02415	0.930852	0.351536	0.576801	0.397476	0.535582	0	0	0	0.0001448	0	0.004292	0	0	0	0.0625	0	2
D_0__Bacteria.D_1__Proteobacteria.D_2__Gammaproteobacteria.Other.Other.Other.Other	0.0456957	0.0108928	-0.0767253	-0.0876181	1.04676	1.01095	0.926144	0.916111	0.203609	0.450072	0.29266	0.423026	0	0	0	9.827e-05	0	0.00368	0	0	0	0.05208	0	2
D_0__Bacteria.D_1__Saccharibacteria.D_2__Unknown.Class.D_3__Unknown.Order.D_4__Unknown.Family.D_5__Candidatus.Saccharimonas.D_6__uncultured.bacterium	-0.0336098	-0.00747552	0.0422329	0.0497084	0.966949	0.992552	1.04314	1.05096	0.805506	0.885315	0.613336	0.713673	0	0	0	0.0002077	0	0.002675	0	0	0	0.09375	0	1
D_0__Bacteria.D_1__Saccharibacteria.D_2__uncultured.bacterium.D_3__.D_4__.D_5__.D_6__	-0.068447	-0.0965237	-0.0673721	0.0291515	0.933843	0.907988	0.934847	1.02958	0.848204	0.911246	0.626991	0.72495	0	0	0.001947	0.00324	0.004428	0.02492	0	0	1	1.406	2	9
D_0__Bacteria.D_1__Saccharibacteria.Other.Other.Other.Other.Other	-0.010722	0.0611877	0.00790129	-0.0532865	0.989335	1.0631	1.00793	0.948108	0.419922	0.63387	0.7939	0.839668	0	0	0	8.743e-05	0	0.002734	0	0	0	0.04167	0	1
D_0__Bacteria.D_1__Synergistetes.D_2__Synergistia.D_3__Synergistales.D_4__Synergistaceae.D_5__Cloacibacillus.D_6__uncultured.bacterium	-0.111201	-0.00911953	-0.115921	-0.106802	0.894759	0.990922	0.890545	0.898704	0.393665	0.621232	0.149409	0.251831	0	0	0	0.01295	0.002479	0.1888	0	0	0	7.354	1	128
D_0__Bacteria.D_1__Synergistetes.D_2__Synergistia.D_3__Synergistales.D_4__Synergistaceae.D_5__Cloacibacillus.Other	0.0334502	0.0108928	0.0765646	0.0656717	1.03402	1.01095	1.07957	1.06788	0.409362	0.633769	0.50684	0.623099	0	0	0	0.0001522	0	0.005694	0	0	0	0.07292	0	2
D_0__Bacteria.D_1__Tenericutes.D_2__Mollicutes.D_3__Anaeroplasmatales.D_4__Anaeroplasmataceae.D_5__Anaeroplasma.D_6__uncultured.bacterium	-0.0907445	0.363188	0.26908	-0.0941082	0.913251	1.43791	1.30876	0.910184	0.0188466	0.0966646	0.395315	0.534334	0	0	0	0.002149	0	0.09044	0	0	0	1	0	43
D_0__Bacteria.D_1__Tenericutes.D_2__Mollicutes.D_3__Mollicutes.RF9.D_4__uncultured.bacterium.D_5__.D_6__	-0.326748	-0.22467	-0.217583	0.00708742	0.721266	0.79878	0.804461	1.00711	0.000327566	0.0053879	3.62907e-09	5.40958e-08	0	0	0.1492	0.2587	0.4606	1.511	0	0	76	119.1	213	678
D_0__Bacteria.D_1__Tenericutes.D_2__Mollicutes.D_3__NB1.n.D_4__uncultured.bacterium.D_5__.D_6__	-0.148755	0.582242	0.413959	-0.168283	0.86178	1.79005	1.5128	0.845115	0.000606222	0.00825577	0.222144	0.345156	0	0	0	0.01133	0	0.3441	0	0	0	4.458	0	124
D_0__Bacteria.D_1__Tenericutes.D_2__Mollicutes.D_3__NB1.n.Other.Other.Other	-0.142703	0.314674	0.4853	0.170625	0.867012	1.36981	1.62466	1.18605	0.00321374	0.026894	0.214534	0.337732	0	0	0	0.004684	0.002404	0.06496	0	0	0	2.177	1	33
D_0__Bacteria.D_1__Verrucomicrobia.D_2__Opitutae.D_3__Opitutae.vadinHA64.D_4__uncultured.bacterium.D_5__.D_6__	-0.422084	0.421058	0.58995	0.168892	0.655679	1.52357	1.8039	1.18399	0.00270694	0.0241105	0.00313325	0.0114966	0	0	0	0.006841	0.002294	0.191	0	0	0	2.708	1	70
D_0__Bacteria.D_1__Verrucomicrobia.D_2__Verrucomicrobiae.D_3__Verrucomicrobiales.D_4__Verrucomicrobiaceae.D_5__Akkermansia.D_6__uncultured.bacterium	-0.436607	-0.539597	-0.440313	0.0992846	0.646226	0.582983	0.643835	1.10438	1.266e-05	0.000355226	8.20471e-06	6.04351e-05	0	0	0.4836	1.317	1.45	17.02	0	0	213.5	571.9	686.8	6146
D_0__Bacteria.Other.Other.Other.Other.Other.Other	-7.97987e-05	0.0955194	0.161191	0.0656717	0.99992	1.10023	1.17491	1.06788	0.283276	0.533624	0.99923	0.999231	0	0	0	0.0004147	0	0.00482	0	0	0	0.1979	0	2
[truncated: 206 more columns]
